# Supplementary material for: The genomic ancestry, landscape genetics and invasion history of introduced mice in New Zealand
Source: R Soc Open Sci. 2018 Jan 24;5(1):170879. doi: 10.1098/rsos.170879 (PMC5792881; doi:10.1098/rsos.170879)
Supplement: ST1: Table of mitochondrial haplotypes for New Zealand mice [file rsos170879supp4.xlsx]

## Sheet: Sheet1
Supplementary Table 1: Mitochondrial Clades for mouse samples.
Sample_ID = Sample ID, Mt_haplotype = Mitochondrial D-Loop haplotype for those individuals sequenced in King et al 2016, Subspecies = mouse subspecies, Clade = Clade from King et al 2016. Mitochondrial SNP loci names follow.
For SNP outputs: 1 = A, 2 = C, 3 = G, 4 = T, 0 = ?
Sample_ID	Mt_haplotype	Subspecies	Clade	Mit003	Mit004	Mit005	Mit006	Mit007	Mit008	Mit027	Mit010	Mit011	Mit012	Mit028	Mit029	Mit013	Mit019	Mit021	Mit0041	Mit0042	Mit0043	Mit0047	Mit0049	Mit0050	Mit0051
NZ_Taranaki_Tki007	domNZ.6	M. m. domesticus	Clade A	1	2	2	4	2	1	3	1	1	4	2	4	2	3	4	2	1	4	4	4	3	2
NZ_Hamilton_H90		M. m. domesticus	Clade A	1	2	2	4	2	1	3	1	1	4	2	4	2	3	0	2	1	4	4	4	3	2
NZ_Mawaro_W_07	domNZ.7	M. m. domesticus	Clade A	1	2	2	4	2	1	3	1	1	4	2	4	2	3	0	2	1	4	4	4	3	2
NZ_Mawaro_W_08		M. m. domesticus	Clade A	1	2	2	4	2	1	3	1	1	4	2	4	2	3	0	2	1	4	4	4	3	2
NZ_Pitt_01		M. m. domesticus	Clade A	1	2	2	4	2	1	3	1	1	4	2	4	2	3	0	2	1	4	4	4	3	2
NZ_Pitt_02		M. m. domesticus	Clade A	1	2	2	4	2	1	3	1	1	4	2	4	2	3	0	2	1	4	4	4	3	2
NZ_Pitt_03		M. m. domesticus	Clade A	1	2	2	4	2	1	3	1	1	4	2	4	2	3	0	2	1	4	4	4	3	2
NZ_Pitt_04		M. m. domesticus	Clade A	1	2	2	4	2	1	3	1	1	4	2	4	2	3	0	2	1	4	4	4	3	2
NZ_Sydney_01		M. m. domesticus	Clade A	1	2	2	4	2	1	3	1	1	4	2	4	2	3	4	2	1	4	4	4	3	2
NZ_Taranaki_Tki005	domNZ.6	M. m. domesticus	Clade A	1	2	2	4	2	1	3	1	1	4	2	4	2	3	4	2	1	4	4	4	3	2
NZ_Antipodes_010	domNZ.8	M. m. domesticus	Clade C	1	2	2	4	2	1	1	1	1	4	2	4	2	3	4	2	1	4	4	4	3	2
NZ_Antipodes_094	domNZ.8	M. m. domesticus	Clade C	1	2	2	4	2	1	1	1	1	4	2	4	2	3	4	2	1	4	4	4	3	2
NZ_Antipodes_095	domNZ.8	M. m. domesticus	Clade C	1	2	2	4	2	1	1	1	1	4	2	4	2	3	4	2	1	4	4	4	3	2
NZ_Antipodes_127	domNZ.8	M. m. domesticus	Clade C	1	2	2	4	2	1	1	1	1	4	2	4	2	3	4	2	1	4	4	4	3	2
NZ_Ruapuke_JM052	domNZ.19	M. m. domesticus	Clade C	1	2	2	4	2	1	1	1	1	4	4	4	2	3	0	2	1	4	4	4	3	2
NZ_Ruapuke_JM053	domNZ.19	M. m. domesticus	Clade C	1	2	2	4	2	1	1	1	1	4	4	4	2	3	0	2	1	4	4	4	3	2
NZ_Ruapuke_JM054	domNZ.19	M. m. domesticus	Clade C	1	2	2	4	2	1	1	1	1	4	4	4	2	3	0	2	1	4	4	4	3	2
NZ_Ruapuke_JM055	domNZ.19	M. m. domesticus	Clade C	1	2	2	4	2	1	1	1	1	4	4	4	0	3	0	2	1	4	4	4	3	2
NZ_Lake_Rotoiti_18	domNZ.11	M. m. domesticus	Clade D1	1	2	2	4	2	1	3	1	1	4	2	2	2	3	4	2	1	4	2	4	1	2
NZ_Lake_Rotoiti_3	domNZ.11	M. m. domesticus	Clade D1	1	2	2	4	2	1	3	1	1	4	2	2	2	3	4	2	1	4	2	4	1	2
NZ_Lake_Rotoiti_50	domNZ.11	M. m. domesticus	Clade D1	1	2	2	4	2	1	3	1	1	4	2	2	2	3	4	2	1	4	2	4	1	2
NZ_Lake_Rotoiti_52		M. m. domesticus	Clade D1	1	2	2	4	2	1	3	1	1	4	2	2	2	3	4	2	1	4	2	4	1	2
NZ_Abel_MT101_175		M. m. domesticus	Clade E	1	2	2	4	2	1	3	1	1	4	2	2	2	3	4	2	4	2	4	4	3	4
NZ_Abel_MT29_232		M. m. domesticus	Clade E	1	2	2	4	2	1	3	1	1	4	2	2	2	3	4	2	4	2	4	4	3	4
NZ_Abel_MT33_229		M. m. domesticus	Clade E	1	2	2	4	2	1	3	1	1	4	2	2	2	3	4	2	4	2	4	4	3	4
NZ_Abel_MT43_202		M. m. domesticus	Clade E	1	2	2	4	2	1	3	1	1	4	2	2	2	3	4	2	4	2	4	4	3	4
NZ_Abel_MT7_208		M. m. domesticus	Clade E	1	2	2	4	2	1	3	1	1	4	2	2	2	3	4	2	4	2	4	4	3	4
NZ_Abel_Tasman_MT23		M. m. domesticus	Clade E	1	2	2	4	2	1	3	1	1	4	2	2	2	3	4	2	4	2	4	4	3	4
NZ_Abel_Tasman_MT29		M. m. domesticus	Clade E	1	2	2	4	2	1	3	1	1	4	2	2	2	3	4	2	4	2	4	4	3	4
NZ_Abel_Tasman_MT45		M. m. domesticus	Clade E	1	2	2	4	2	1	3	1	1	4	2	2	2	3	4	2	4	2	4	4	3	4
NZ_Abel_Tasman_MT79		M. m. domesticus	Clade E	1	2	2	4	2	1	3	1	1	4	2	2	2	3	4	2	4	2	4	4	3	4
NZ_Ashburton_Ash2	domNZ.1	M. m. domesticus	Clade E	1	2	2	4	2	1	3	1	1	4	2	2	2	3	4	2	4	2	4	4	3	4
NZ_Ashburton_Ash4		M. m. domesticus	Clade E	1	2	2	4	2	1	3	1	1	4	2	2	2	3	4	2	4	2	4	4	3	4
NZ_Auckland_Is_1		M. m. domesticus	Clade E	1	2	2	4	2	1	3	1	1	4	2	2	2	3	4	2	4	2	4	4	3	4
NZ_Auckland_Is_2		M. m. domesticus	Clade E	1	2	2	4	2	1	3	1	1	4	2	2	2	3	4	2	4	2	4	4	3	4
NZ_Auckland_Is_418		M. m. domesticus	Clade E	1	2	2	4	2	1	3	1	1	4	2	2	2	3	4	2	4	2	4	4	3	4
NZ_Auckland_Is_8		M. m. domesticus	Clade E	1	2	2	4	2	1	3	1	1	4	2	2	2	3	4	2	4	2	4	4	3	4
NZ_BOI_304A		M. m. domesticus	Clade E	1	2	2	4	2	1	3	1	1	4	2	2	2	3	4	2	4	2	4	4	3	4
NZ_BOI_306A		M. m. domesticus	Clade E	1	2	2	4	2	1	3	1	1	4	2	2	2	3	4	2	4	2	4	4	3	4
NZ_Bruce_Bay_01		M. m. domesticus	Clade E	1	2	2	4	2	1	3	1	1	4	2	2	2	3	4	2	4	2	4	4	3	4
NZ_Chatham_03		M. m. domesticus	Clade E	1	2	2	4	2	1	3	1	1	4	2	2	2	3	4	2	4	2	4	4	3	4
NZ_Christchurch_QM15		M. m. domesticus	Clade E	1	2	2	4	2	1	3	1	1	4	2	2	2	3	4	2	4	2	4	4	3	4
NZ_Christchurch_QM32		M. m. domesticus	Clade E	1	2	2	4	2	1	3	1	1	4	2	2	2	3	4	2	4	2	4	4	3	4
NZ_Christchurch_QM33		M. m. domesticus	Clade E	1	2	2	4	2	1	3	1	1	4	2	2	0	3	4	2	4	2	4	4	3	4
NZ_Doubtless_Bay_1		M. m. domesticus	Clade E	1	2	2	4	2	1	3	1	1	4	2	2	2	3	4	0	4	2	4	4	3	4
NZ_Doubtless_Bay_2		M. m. domesticus	Clade E	1	2	2	4	2	1	3	1	1	4	2	2	2	3	4	2	4	2	4	4	3	4
NZ_Eketahuna_SH2_12	domNZ.4	M. m. domesticus	Clade E	1	2	2	4	2	1	3	1	1	4	2	2	2	3	4	2	4	2	4	4	3	4
NZ_Franz_J_01		M. m. domesticus	Clade E	1	2	2	4	2	1	3	1	1	4	2	2	2	3	4	2	4	2	4	4	3	4
NZ_Franz_J_02		M. m. domesticus	Clade E	1	2	2	4	2	1	3	1	1	4	2	2	2	3	4	2	4	2	4	4	3	4
NZ_Franz_J_03		M. m. domesticus	Clade E	1	2	2	4	2	1	3	1	1	4	2	2	2	3	4	2	4	2	4	4	3	4
NZ_Franz_J_04		M. m. domesticus	Clade E	1	2	2	4	2	1	3	1	1	4	2	2	2	3	4	2	4	2	4	4	3	4
NZ_Franz_J_05		M. m. domesticus	Clade E	1	2	2	4	2	1	3	1	1	4	2	2	2	3	4	2	4	2	4	4	3	4
NZ_Franz_J_06		M. m. domesticus	Clade E	1	2	2	4	2	1	3	1	1	4	2	2	2	3	4	2	4	2	4	4	3	4
NZ_GBI_01		M. m. domesticus	Clade E	1	2	2	4	2	1	3	1	1	4	2	2	2	3	4	2	4	2	4	4	3	4
NZ_GBI_02		M. m. domesticus	Clade E	1	2	2	4	2	1	3	1	1	4	2	2	2	3	4	2	4	2	4	4	3	4
NZ_GBI_03		M. m. domesticus	Clade E	1	2	2	4	2	1	3	1	1	4	2	2	2	3	4	2	4	2	4	4	3	4
NZ_Hamilton_H10	domNZ.4	M. m. domesticus	Clade E	1	2	2	4	2	1	3	1	1	4	2	2	2	3	4	2	4	2	4	4	3	4
NZ_Hamilton_H18		M. m. domesticus	Clade E	1	2	2	4	2	1	3	1	1	4	2	2	2	3	4	2	4	2	0	4	3	0
NZ_Hamilton_H38	domNZ.4	M. m. domesticus	Clade E	1	2	2	4	2	1	3	1	1	4	2	2	2	3	4	2	4	2	4	4	3	4
NZ_Hamilton_H53	domNZ.4	M. m. domesticus	Clade E	1	2	2	4	2	1	3	1	1	4	2	2	2	3	4	2	4	2	4	4	3	4
NZ_Hamilton_H63	domNZ.4	M. m. domesticus	Clade E	1	2	2	4	2	1	3	1	1	4	2	2	2	3	4	2	4	2	4	4	3	4
NZ_Hamilton_H71		M. m. domesticus	Clade E	1	2	2	4	2	1	3	1	1	4	2	2	2	3	4	2	4	2	4	4	3	4
NZ_Hamilton_H97	domNZ.4	M. m. domesticus	Clade E	1	2	2	4	2	1	3	1	1	4	2	2	2	3	4	2	4	2	4	4	3	4
NZ_Hurunui1		M. m. domesticus	Clade E	1	2	2	4	2	1	3	1	1	4	2	2	2	3	4	2	4	2	4	4	3	4
NZ_Hurunui2		M. m. domesticus	Clade E	1	2	2	4	2	1	3	1	1	4	2	2	2	3	4	2	4	2	4	4	3	4
NZ_Lake_Rotoiti_15	domNZ.4	M. m. domesticus	Clade E	1	2	2	4	2	1	3	1	1	4	2	2	2	3	4	2	4	2	4	4	3	4
NZ_Lake_Rotoiti_16	domNZ.4	M. m. domesticus	Clade E	1	2	2	4	2	1	3	1	1	4	2	2	2	3	4	2	4	2	4	4	3	4
NZ_Lake_Rotoiti_46		M. m. domesticus	Clade E	1	2	2	4	2	1	3	1	1	4	2	2	2	3	4	2	4	2	4	4	3	4
NZ_Lake_Rotoiti_51		M. m. domesticus	Clade E	1	2	2	4	2	1	3	1	1	4	2	2	2	3	4	2	4	2	4	4	3	4
NZ_Omori_1		M. m. domesticus	Clade E	1	2	2	4	2	1	3	1	1	4	2	2	2	3	4	2	4	2	4	4	3	4
NZ_Omori_2		M. m. domesticus	Clade E	1	2	2	4	2	1	3	1	1	4	2	2	2	3	4	2	4	2	4	4	3	4
NZ_Omori_3		M. m. domesticus	Clade E	1	2	2	4	2	1	3	1	1	4	2	2	2	3	4	2	4	2	4	4	3	4
NZ_Pourewa_01		M. m. domesticus	Clade E	1	2	2	4	2	1	3	1	1	4	2	2	2	3	4	2	4	0	4	4	3	4
NZ_Sydney_02		M. m. domesticus	Clade E	1	2	2	4	2	1	3	1	1	4	2	2	2	3	4	2	4	2	4	4	3	4
NZ_Sydney_03		M. m. domesticus	Clade E	1	2	2	4	2	1	3	1	1	4	2	2	0	3	4	2	4	2	4	4	3	4
NZ_Sydney_04		M. m. domesticus	Clade E	1	2	2	4	2	1	3	1	1	4	2	2	2	3	4	2	4	2	4	4	3	4
NZ_Sydney_05		M. m. domesticus	Clade E	1	2	2	4	2	1	3	1	1	4	2	2	2	3	4	2	4	2	4	4	3	4
NZ_Sydney_06		M. m. domesticus	Clade E	1	2	2	4	2	1	3	1	1	4	2	2	2	3	4	2	4	2	4	4	3	4
NZ_Sydney_07		M. m. domesticus	Clade E	1	2	2	4	2	1	3	1	1	4	2	2	2	3	4	2	4	2	4	4	3	4
NZ_Sydney_08		M. m. domesticus	Clade E	1	2	2	4	2	1	3	1	1	4	2	2	2	3	4	2	4	2	4	4	3	4
NZ_Sydney_09		M. m. domesticus	Clade E	1	2	2	4	2	1	3	1	1	4	2	2	2	3	4	2	4	2	4	4	3	4
NZ_Sydney_10		M. m. domesticus	Clade E	1	2	2	4	2	1	3	1	1	4	2	2	2	3	4	2	4	2	4	4	3	4
NZ_Sydney_11		M. m. domesticus	Clade E	1	2	2	4	2	1	3	1	1	4	2	2	2	3	4	2	4	2	4	4	3	4
NZ_Sydney_12		M. m. domesticus	Clade E	1	2	2	4	2	1	3	1	1	4	2	2	2	3	4	2	4	0	4	4	3	4
NZ_Sydney_13		M. m. domesticus	Clade E	1	2	2	4	2	1	3	1	1	4	2	2	2	3	4	2	4	2	4	4	3	4
NZ_Sydney_14		M. m. domesticus	Clade E	1	2	2	4	2	1	3	1	1	4	2	2	2	3	4	2	4	0	4	4	3	4
NZ_Taranaki_Tki001	domNZ.4	M. m. domesticus	Clade E	1	2	2	4	2	1	3	1	1	4	2	2	2	3	4	2	4	2	4	4	3	4
NZ_Taranaki_Tki002	domNZ.4	M. m. domesticus	Clade E	1	2	2	4	0	1	3	1	1	4	2	2	0	3	4	2	4	0	4	4	3	4
NZ_Taranaki_Tki003	domNZ.5	M. m. domesticus	Clade E	1	2	2	4	2	1	3	1	1	4	2	2	2	3	4	2	4	2	4	4	3	4
NZ_Taranaki_Tki009	domNZ.5	M. m. domesticus	Clade E	1	2	2	4	2	1	3	1	1	4	2	2	2	3	4	2	4	2	4	4	3	4
NZ_Taranaki_Tki013	domNZ.4	M. m. domesticus	Clade E	1	2	2	4	2	1	3	1	1	4	2	2	2	3	4	2	4	2	4	4	3	4
NZ_Taranaki_Tki027		M. m. domesticus	Clade E	1	2	2	4	2	1	3	1	1	4	2	2	2	3	4	2	4	0	4	4	3	4
NZ_Temuka_X8	domNZ.4	M. m. domesticus	Clade E	1	2	2	4	2	1	3	1	1	4	2	2	2	3	4	2	4	2	4	4	3	4
NZ_Timaru1		M. m. domesticus	Clade E	1	2	2	4	2	1	3	1	1	4	2	2	2	3	4	2	4	2	4	4	3	4
NZ_Waiheke_305AB		M. m. domesticus	Clade E	1	2	2	4	2	1	3	1	1	4	2	2	2	3	4	2	4	2	4	4	3	4
NZ_Waiheke_308AB		M. m. domesticus	Clade E	1	2	2	4	2	1	3	1	1	4	2	2	2	3	4	2	4	2	4	4	3	4
NZ_Waiheke_402B		M. m. domesticus	Clade E	1	2	2	4	2	1	3	1	1	4	2	2	2	3	4	2	4	2	4	4	3	4
NZ_Waiheke_501C		M. m. domesticus	Clade E	1	2	2	4	2	1	3	1	1	4	2	2	2	3	4	2	4	2	4	4	3	4
NZ_Waipukurau_SH_60	domNZ.3	M. m. domesticus	Clade E	1	2	2	4	2	1	3	1	1	4	2	2	2	3	4	2	4	2	4	4	3	4
NZ_Waipukurau_SH_61	domNZ.1	M. m. domesticus	Clade E	1	2	2	4	2	1	3	1	1	4	2	2	2	3	4	2	4	2	4	4	3	4
NZ_Waipukurau_SH_62	domNZ.4	M. m. domesticus	Clade E	1	2	2	4	2	1	3	1	1	4	2	2	2	3	4	2	4	2	4	4	3	4
NZ_Waipukurau_SH_66	domNZ.4	M. m. domesticus	Clade E	1	2	2	4	2	1	3	1	1	4	2	2	2	3	4	2	4	2	4	4	3	4
NZ_Waipukurau_SH_69	domNZ.3	M. m. domesticus	Clade E	1	2	2	4	2	1	3	1	1	4	2	2	2	3	4	2	4	2	4	4	3	4
NZ_Waipukurau_SH_74	domNZ.4	M. m. domesticus	Clade E	1	2	2	4	2	1	3	1	1	4	2	2	2	3	4	2	4	2	4	4	3	4
NZ_Ruatangata_Rua1	domNZ.9	M. m. domesticus	Clade F	1	2	2	4	2	1	3	1	1	4	2	2	2	3	4	2	1	4	4	4	3	2
NZ_Ruatangata_Rua2		M. m. domesticus	Clade F	1	2	2	4	2	1	3	1	1	4	2	2	2	3	4	2	1	4	4	4	3	2
NZ_Ruatangata_Rua3		M. m. domesticus	Clade F	1	2	2	4	2	1	3	1	1	4	2	2	2	3	4	2	1	4	4	4	3	2
NZ_Ruatangata_Rua4		M. m. domesticus	Clade F	1	2	2	4	2	1	3	1	1	4	2	2	2	3	4	2	1	4	4	4	3	2
NZ_Tawharanui_T2		M. m. domesticus	Clade F	1	2	2	4	2	1	3	1	1	4	2	2	2	3	4	2	1	4	4	4	3	2
NZ_Waipukurau_SH_58	domNZ.9	M. m. domesticus	Clade F	1	2	2	4	2	1	3	1	1	4	2	2	2	3	4	2	1	4	4	4	3	2
NZ_Waipukurau_SH_73	domNZ.13	M. m. domesticus	Clade F	1	2	2	4	2	1	3	1	1	4	2	2	2	3	4	2	1	4	4	4	3	2
NZ_Ashburton_Ash1		M. m. domesticus	Clade F	1	2	2	4	2	1	3	1	1	4	2	4	2	3	4	2	1	0	4	4	3	2
NZ_Ashburton_Ash3	domNZ.9	M. m. domesticus	Clade F	1	2	2	4	2	1	3	1	1	4	2	4	2	3	4	2	1	4	4	4	3	2
NZ_Timaru3		M. m. castaneus	Clade HG2	2	4	2	2	2	1	3	3	1	2	2	4	1	3	2	4	1	0	4	4	3	2
NZ_Bruce_Bay_02		M. m. castaneus	Clade HG2	2	4	2	2	2	1	3	3	1	2	2	4	1	3	2	4	1	0	4	4	3	2
NZ_Chatham_01	casNZ.2	M. m. castaneus	Clade HG2	2	4	2	2	2	1	3	3	1	2	2	4	1	3	2	4	1	0	4	4	1	2
NZ_Chatham_02	casNZ.2	M. m. castaneus	Clade HG2	2	4	2	2	2	1	3	3	1	2	2	4	1	3	2	4	1	0	4	4	1	2
NZ_Chatham_04	casNZ.2	M. m. castaneus	Clade HG2	2	4	2	2	2	1	3	3	1	2	2	4	1	3	2	4	1	0	4	4	1	2
NZ_Eglington_F4	casNZ.1	M. m. castaneus	Clade HG2	2	4	2	2	2	1	3	3	1	2	2	4	1	3	2	4	1	0	4	4	3	2
NZ_Eglington_F5	casNZ.1	M. m. castaneus	Clade HG2	2	4	2	2	2	1	3	3	1	2	2	4	1	3	2	4	1	0	4	4	3	2
NZ_Eglington_F6	casNZ.1	M. m. castaneus	Clade HG2	2	4	2	2	2	1	3	3	1	2	2	4	1	3	2	4	1	0	4	4	3	2
NZ_Eglington_F7	casNZ.1	M. m. castaneus	Clade HG2	2	4	2	2	2	1	3	3	1	2	2	4	1	3	2	4	1	0	4	4	3	2
NZ_Eglington_F9	casNZ.1	M. m. castaneus	Clade HG2	2	4	2	2	2	1	3	3	1	2	2	4	1	3	2	4	1	0	4	4	3	2
NZ_Grebe_17	casNZ.1	M. m. castaneus	Clade HG2	2	4	2	2	2	1	3	3	1	2	2	4	1	3	2	4	1	0	4	4	3	2
NZ_Grebe_36	casNZ.3	M. m. castaneus	Clade HG2	2	4	2	2	2	1	3	3	1	2	2	4	1	3	2	4	1	0	4	4	3	2
NZ_Grebe_39	casNZ.1	M. m. castaneus	Clade HG2	2	4	2	2	2	1	3	3	1	2	2	4	1	3	2	4	1	0	4	4	3	2
NZ_Grebe_4	casNZ.1	M. m. castaneus	Clade HG2	2	4	2	2	2	1	3	3	1	2	2	4	1	3	2	4	1	0	4	4	3	2
NZ_Hollyford_F1	casNZ.1	M. m. castaneus	Clade HG2	2	4	2	2	2	1	3	3	1	2	2	4	1	3	2	4	1	0	4	4	3	2
NZ_Hollyford_F2	casNZ.2	M. m. castaneus	Clade HG2	2	4	2	2	2	1	3	3	1	2	2	4	1	3	2	4	1	0	4	4	3	2
NZ_Hollyford_F3	casNZ.3	M. m. castaneus	Clade HG2	2	4	2	2	2	1	3	3	1	2	2	4	1	3	2	4	1	0	4	4	3	2
NZ_Karori_4	casNZ.1	M. m. castaneus	Clade HG2	2	4	2	2	2	1	3	3	1	2	2	4	1	3	2	4	1	0	4	4	3	2
NZ_Karori_5	casNZ.1	M. m. castaneus	Clade HG2	2	4	2	0	2	1	3	3	1	2	2	4	1	3	2	4	1	0	4	4	3	2
NZ_Karori_9	casNZ.1	M. m. castaneus	Clade HG2	2	4	2	2	2	1	3	3	1	2	2	4	1	3	2	4	1	2	4	4	3	2
NZ_Matukituki_01		M. m. castaneus	Clade HG2	2	4	2	2	2	1	3	3	1	2	2	4	1	3	2	4	1	0	4	4	3	2
NZ_Matukituki_02		M. m. castaneus	Clade HG2	2	4	2	2	2	1	3	3	1	2	2	4	0	3	0	4	1	0	4	4	3	2
NZ_Matukituki_03		M. m. castaneus	Clade HG2	2	4	2	2	2	1	3	3	1	2	2	4	1	3	0	4	1	0	4	4	3	2
NZ_Matukituki_04		M. m. castaneus	Clade HG2	2	4	2	2	2	1	3	3	1	2	2	4	1	3	2	4	1	0	4	4	3	2
NZ_Mawaro_W_01	casNZ.1	M. m. castaneus	Clade HG2	2	4	2	2	2	1	3	3	1	2	2	4	1	3	2	4	1	0	4	4	3	2
NZ_Mawaro_W_02	casNZ.1	M. m. castaneus	Clade HG2	2	4	2	2	2	1	3	3	1	2	2	4	1	3	2	4	1	0	4	4	3	2
NZ_Mawaro_W_03	casNZ.1	M. m. castaneus	Clade HG2	2	4	2	2	2	1	3	3	1	2	2	4	1	3	2	4	1	0	4	4	3	2
NZ_Mawaro_W_05	casNZ.1	M. m. castaneus	Clade HG2	2	4	2	2	2	1	3	3	1	2	2	4	1	3	2	4	1	0	4	4	3	2
NZ_Mawaro_W_06	casNZ.1	M. m. castaneus	Clade HG2	2	4	2	2	2	1	3	3	1	2	2	4	1	3	2	4	1	0	4	4	3	2
NZ_Mawaro_W_09	casNZ.1	M. m. castaneus	Clade HG2	2	4	2	2	2	1	3	3	1	2	2	4	1	3	2	4	1	0	4	4	3	2
NZ_Pig_Creek_12	casNZ.1	M. m. castaneus	Clade HG2	2	4	2	2	2	1	3	3	1	2	2	4	1	3	2	4	1	0	4	4	3	2
NZ_Pig_Creek_14	casNZ.1	M. m. castaneus	Clade HG2	2	4	2	2	2	1	3	3	1	2	2	4	1	3	2	4	1	0	4	4	3	2
NZ_Pig_Creek_19	casNZ.1	M. m. castaneus	Clade HG2	2	4	2	2	2	1	3	3	1	2	2	4	1	3	2	4	1	0	4	4	3	2
NZ_Pig_Creek_29	casNZ.1	M. m. castaneus	Clade HG2	2	4	2	2	2	1	3	3	1	2	2	4	1	3	2	4	1	0	4	4	3	2
NZ_Tairoa_T03	casNZ.1	M. m. castaneus	Clade HG2	2	4	2	2	2	1	3	3	1	2	2	4	1	3	2	4	1	0	4	4	3	2
NZ_Tairoa_T08	casNZ.1	M. m. castaneus	Clade HG2	2	4	2	2	2	1	3	3	1	2	2	4	1	3	2	4	1	0	4	4	3	2
NZ_Tairoa_T14	casNZ.1	M. m. castaneus	Clade HG2	2	4	2	2	2	1	3	3	1	2	2	4	1	3	2	4	1	0	4	4	3	2
NZ_Tairoa_T19	casNZ.1	M. m. castaneus	Clade HG2	2	4	2	2	2	1	3	3	1	2	2	4	1	3	2	4	1	0	4	0	3	2
NZ_Tairoa_T24	casNZ.1	M. m. castaneus	Clade HG2	2	4	2	2	2	1	3	3	1	2	2	4	1	3	0	4	1	0	4	4	3	2
NZ_Tairoa_T27	casNZ.1	M. m. castaneus	Clade HG2	2	4	2	2	2	1	3	3	1	2	2	4	1	3	0	4	1	0	4	4	3	2
NZ_Tairoa_T29	casNZ.1	M. m. castaneus	Clade HG2	2	4	2	2	2	1	3	3	1	2	2	4	1	3	2	4	1	0	4	4	3	2
NZ_Tairoa_T30	casNZ.1	M. m. castaneus	Clade HG2	2	4	2	2	2	1	3	3	1	2	2	4	1	3	2	4	1	0	4	4	3	2
NZ_Timaru2		M. m. castaneus	Clade HG2	2	4	2	2	2	1	3	3	1	2	2	4	1	3	2	4	1	0	4	4	3	2
NZ_Karori_1	musNZ.1	M. m. musculus	Mus	2	4	2	4	4	1	1	3	1	4	2	2	1	3	2	4	1	0	4	4	3	2
NZ_Karori_11	musNZ.1	M. m. musculus	Mus	2	4	2	4	4	1	1	3	1	4	2	2	1	0	2	4	1	0	4	4	3	2
NZ_Karori_12	musNZ.1	M. m. musculus	Mus	2	4	2	4	4	1	1	3	1	4	2	2	1	0	2	4	1	0	4	4	3	2
NZ_Karori_2	musNZ.1	M. m. musculus	Mus	2	4	2	4	4	1	1	3	1	4	2	2	1	0	2	4	1	0	4	4	3	2
NZ_Karori_6	musNZ.1	M. m. musculus	Mus	2	4	2	4	4	1	1	3	1	4	2	2	1	3	2	4	1	0	4	4	3	2
