# Supplementary material for: The genomic ancestry, landscape genetics and invasion history of introduced mice in New Zealand
Source: R Soc Open Sci. 2018 Jan 24;5(1):170879. doi: 10.1098/rsos.170879 (PMC5792881; doi:10.1098/rsos.170879)
Supplement: ST2: List of weighted SNP loci for subspecies identification [file rsos170879supp5.xlsx]

## Sheet: Sheet1
Supplementary Table 2: Markers with a Shannon weighting of > 0.5 between subspecies
marker	cas	dom	mus	weight	taxon
JAX00240636	0.5	0	0	0.5	cas
JAX00240649	0.5	0	0	0.5	cas
UNC9371	0	0	1	1	mus
UNC21023	0.975	0.4148	0	0.635838	cas
UNC40323	0	0.03846	0.9773	0.912922	mus
UNC70761	0	0	1	1	mus
UNC74840	0	0	1	1	mus
UNC83675	0	0	1	1	mus
UNC86947	0	0	1	1	mus
UNC88286	0	0	1	1	mus
UNC89490	0	0	1	1	mus
UNC91280	0	0	1	1	mus
UNC92768	0	0	1	1	mus
JAX00000583	0	0.5	0	0.5	dom
UNC102088	0	0.6144	0	0.6144	dom
UNC112302	0	0.6144	0	0.6144	dom
UNC121401	0	0.6144	0	0.6144	dom
JAX00242170	0.5	0	0	0.5	cas
JAX00242480	0.5	0	0	0.5	cas
JAX00242530	0.5	0	0	0.5	cas
JAX00000833	0	0.5	0	0.5	dom
JAX00242692	0.5	0	0	0.5	cas
UNC161340	0	0.6144	0	0.6144	dom
UNC167166	0	0.6144	0	0.6144	dom
UNC179038	0.1282	0.01107	0.9643	0.635477	mus
UNC182173	0.1282	0.01107	0.9643	0.635477	mus
JAX00243092	0.5	0	0	0.5	cas
UNC194162	0.1282	0.01107	0.9643	0.635477	mus
UNC209992	0.975	0.4148	0	0.635838	cas
JAX00243419	0.5	0	0	0.5	cas
UNC222950	0.975	0.4148	0	0.635838	cas
UNC228500	0.975	0.4148	0	0.635838	cas
UNC231727	0.975	0.4148	0	0.635838	cas
UNC235488	0.1571	0.3893	1	0.636668	mus
UNC248435	0.675	0	0	0.675	cas
UNC250644	0.675	0	0	0.675	cas
JAX00244072	0.5	0	0	0.5	cas
JAX00244148	0.5	0	0	0.5	cas
JAX00244192	0.5	0	0	0.5	cas
UNC266725	0.05	0	0.9643	0.866461	mus
JAX00244218	0.5	0	0	0.5	cas
UNC269899	0.05	0	0.9643	0.866461	mus
JAX00244274	0.5	0	0	0.5	cas
JAX00001497	0	0.5	0	0.5	dom
UNC275738	0	0	0.875	0.875	mus
UNC277576	0	0	0.875	0.875	mus
UNC289411	0	0	0.875	0.875	mus
JAX00244609	0.5	0	0	0.5	cas
UNC293247	0	0	0.875	0.875	mus
JAX00244653	0.5	0	0	0.5	cas
UNC304526	0	0	0.875	0.875	mus
UNC305368	0	0	0.875	0.875	mus
JAX00001667	0	0.5	0	0.5	dom
UNC312831	0	0	0.875	0.875	mus
UNC315252	0	0	0.875	0.875	mus
UNC317129	0	0	0.875	0.875	mus
JAX00245029	0.5	0	0	0.5	cas
UNC321690	0	0	0.875	0.875	mus
JAX00245379	0.5	0	0	0.5	cas
JAX00245388	0.5	0	0	0.5	cas
UNC374016	0.0125	0.001845	0.9286	0.877011	mus
UNC382234	0.0125	0.001845	0.9286	0.877011	mus
UNC387018	0.0125	0.001845	0.9286	0.877011	mus
UNC390703	0.0125	0.001845	0.9286	0.877011	mus
UNC394961	0	0.03846	0.9773	0.912922	mus
JAX00246070	0.5	0	0	0.5	cas
JAX00246131	0.5	0	0	0.5	cas
UNC408010	0	0.03846	0.9773	0.912922	mus
UNC409387	0	0	0.9821	0.9821	mus
JAX00246170	0.5	0	0	0.5	cas
JAX00246189	0.5	0	0	0.5	cas
UNC417558	0	0	0.9821	0.9821	mus
UNC440036	0	0	0.9821	0.9821	mus
UNC444874	0	0	0.9821	0.9821	mus
UNC448278	0	0	0.9821	0.9821	mus
UNC449157	0	0	0.9821	0.9821	mus
UNC466554	0	0	0.9821	0.9821	mus
JAX00247383	0.5	0	0	0.5	cas
JAX00247421	0.5	0	0	0.5	cas
UNC470806	0	0	0.9821	0.9821	mus
UNC472864	0	0	0.9821	0.9821	mus
JAX00247565	0.5	0	0	0.5	cas
JAX00191390	0.5	0	0	0.5	cas
UNC479354	0	0	0.9821	0.9821	mus
UNC481045	0	0	0.9821	0.9821	mus
UNC481370	0	0	0.9821	0.9821	mus
JAX00247624	0.5	0	0	0.5	cas
UNC482006	0	0	0.9821	0.9821	mus
UNC483623	0	0	0.9821	0.9821	mus
UNC500236	0	0	0.9821	0.9821	mus
UNC502670	0	0	0.9821	0.9821	mus
UNC503938	0	0	0.9821	0.9821	mus
UNC507122	0	0	0.9821	0.9821	mus
JAX00248192	0.5	0	0	0.5	cas
UNC507551	0	0	0.9821	0.9821	mus
JAX00248251	0.5	0	0	0.5	cas
backupUNC010074862	#N/A	#N/A	#N/A	#N/A	#N/A
UNC515549	0	0	0.9821	0.9821	mus
UNC516877	0	0	0.9821	0.9821	mus
UNC518187	0	0	0.9821	0.9821	mus
UNC519475	0	0	0.9821	0.9821	mus
UNC519575	0	0	0.9821	0.9821	mus
UNC521336	0	0	0.9821	0.9821	mus
UNC524208	0	0	0.9821	0.9821	mus
UNC524947	0	0	0.9821	0.9821	mus
JAX00002871	0	0.5	0	0.5	dom
UNC526214	0	0	0.9821	0.9821	mus
UNC527371	0	0	0.9821	0.9821	mus
JAX00002883	0	0.5	0	0.5	dom
JAX00248499	0.5	0	0	0.5	cas
JAX00248544	0.5	0	0	0.5	cas
JAX00002914	0	0.5	0	0.5	dom
UNC533757	0	0	0.9821	0.9821	mus
UNC535173	0	0	0.9821	0.9821	mus
UNC535648	0	0	0.9821	0.9821	mus
JAX00248662	0.5	0	0	0.5	cas
JAX00002942	0	0.5	0	0.5	dom
UNC542313	0	0	0.9821	0.9821	mus
UNC542508	0	0	0.9821	0.9821	mus
UNC547351	0	0	0.9821	0.9821	mus
UNC547697	0	0	0.9821	0.9821	mus
JAX00248878	0.5	0	0	0.5	cas
UNC551425	0	0	0.9821	0.9821	mus
UNC555538	0	0	0.9821	0.9821	mus
UNC557806	0	0	0.9821	0.9821	mus
JAX00249009	0.5	0	0	0.5	cas
UNC581980	0	0	0.9821	0.9821	mus
UNC594903	0	0	0.9821	0.9821	mus
UNC605533	0	0	0.9821	0.9821	mus
UNC606275	0	0	0.9821	0.9821	mus
UNC608264	0	0	0.9821	0.9821	mus
UNC618599	0	0	0.9821	0.9821	mus
UNC637091	0	0	0.9821	0.9821	mus
JAX00003607	0	0.5	0	0.5	dom
JAX00250381	0.5	0	0	0.5	cas
UNC655421	0	0	1	1	mus
UNC655907	0	0	1	1	mus
UNC656180	0	0	1	1	mus
UNC656365	0	0	1	1	mus
UNC656936	0	0	1	1	mus
UNC657626	0	0	1	1	mus
UNC658850	0	0	1	1	mus
UNC659930	0	0	1	1	mus
UNC661934	0	0	1	1	mus
JAX00250556	0.5	0	0	0.5	cas
JAX00003662	0	0.5	0	0.5	dom
JAX00250627	0.5	0	0	0.5	cas
UNC669197	0	0	1	1	mus
UNC669458	0	0	1	1	mus
UNC677249	0	0	1	1	mus
UNC686835	0	0	1	1	mus
JAX00003822	0	0.5	0	0.5	dom
UNC693267	0	0	1	1	mus
UNC698410	0	0	1	1	mus
UNC701705	0	0	1	1	mus
UNC712761	0	0	1	1	mus
UNC716055	0	0	1	1	mus
JAX00003993	0	0.5	0	0.5	dom
UNC720990	0	0	1	1	mus
UNC731706	0	0	1	1	mus
UNC731988	0	0	1	1	mus
JAX00252004	0.5	0	0	0.5	cas
UNC734536	0	0	1	1	mus
JAX00252033	0.5	0	0	0.5	cas
JAX00252053	0.5	0	0	0.5	cas
UNC737644	0	0	1	1	mus
UNC740835	0	0	1	1	mus
UNC743346	0	0	1	1	mus
UNC744683	0	0	1	1	mus
UNC745175	0	0	1	1	mus
JAX00252231	0.5	0	0	0.5	cas
JAX00004182	0	0.5	0	0.5	dom
UNC749948	0	0	1	1	mus
UNC750579	0	0	1	1	mus
UNC754029	0	0	1	1	mus
JAX00252456	0.5	0	0	0.5	cas
UNC768262	0	0	1	1	mus
UNC781464	0	0	1	1	mus
UNC787219	0	0	1	1	mus
UNC789029	0	0	1	1	mus
JAX00252953	0.5	0	0	0.5	cas
UNC793417	0	0	1	1	mus
UNC796606	0	0	1	1	mus
UNC797558	0	0	1	1	mus
JAX00253067	0.5	0	0	0.5	cas
UNC798825	0	0	1	1	mus
UNC807105	0	0	1	1	mus
UNC810365	0	0	1	1	mus
UNC810655	0	0	1	1	mus
JAX00253323	0.5	0	0	0.5	cas
UNC817280	0	0	1	1	mus
JAX00253426	0.5	0	0	0.5	cas
JAX00253431	0.5	0	0	0.5	cas
UNC817672	0	0	1	1	mus
UNC819594	0	0	1	1	mus
JAX00253487	0.5	0	0	0.5	cas
UNC822146	0	0	1	1	mus
UNC823895	0	0	1	1	mus
UNC826886	0	0	1	1	mus
UNC828952	0	0	1	1	mus
UNC833125	0	0	1	1	mus
UNC833920	0	0	1	1	mus
JAX00004743	0	0.5	0	0.5	dom
UNC835792	0	0	1	1	mus
UNC839510	0	0	1	1	mus
UNC844929	0	0	1	1	mus
UNC848027	0	0	1	1	mus
UNC851208	0	0	1	1	mus
UNC867214	0	0	1	1	mus
JAX00004915	0	0.5	0	0.5	dom
UNC869157	0	0	1	1	mus
JAX00254124	0.5	0	0	0.5	cas
UNC876773	0	0	1	1	mus
UNC879570	0	0	1	1	mus
UNC885304	0	0	1	1	mus
JAX00254244	0.5	0	0	0.5	cas
UNC886572	0	0	1	1	mus
UNC892865	0	0	1	1	mus
UNC894144	0	0	1	1	mus
UNC897190	0	0	1	1	mus
UNC897389	0	0	1	1	mus
JAX00254453	0	0	0.5	0.5	mus
UNC910607	0	0	1	1	mus
UNC911464	0	0	1	1	mus
JAX00254628	0	0	0.5	0.5	mus
JAX00254674	0	0	0.5	0.5	mus
UNC921036	0	0	1	1	mus
JAX00254853	0	0	0.5	0.5	mus
UNC930435	0	0	1	1	mus
UNC933480	0	0	1	1	mus
UNC937994	0	0	1	1	mus
UNC938289	0	0	1	1	mus
UNC940361	0	0	1	1	mus
JAX00255156	0	0	0.5	0.5	mus
UNC944105	0	0	1	1	mus
JAX00005333	0	0.5	0	0.5	dom
UNC945720	0	0	1	1	mus
JAX00255278	0	0	0.5	0.5	mus
UNC947363	0	0	1	1	mus
JAX00005358	0	0.5	0	0.5	dom
UNC951262	0	0	1	1	mus
UNC951535	0	0	1	1	mus
UNC952488	0	0	1	1	mus
UNC956718	0	0	1	1	mus
JAX00255545	0	0	0.5	0.5	mus
UNC960055	0	0	1	1	mus
JAX00255584	0	0	0.5	0.5	mus
UNC964299	0	0	1	1	mus
UNC970870	0	0	1	1	mus
JAX00256003	0	0	0.5	0.5	mus
JAX00256116	0	0	0.5	0.5	mus
JAX00256152	0	0	0.5	0.5	mus
UNC986728	0	0	1	1	mus
UNC988578	0	0	1	1	mus
UNC994199	0	0	1	1	mus
UNC995947	0	0	1	1	mus
UNC998022	0	0	1	1	mus
UNC1000840	0	0.6144	0	0.6144	dom
UNC1002349	0	0.6144	0	0.6144	dom
UNC1009420	0	0.6144	0	0.6144	dom
UNC1011702	0	0.6144	0	0.6144	dom
UNC1013424	0	0.6144	0	0.6144	dom
UNC1025688	0	0.6144	0	0.6144	dom
UNC1034819	0	0.6144	0	0.6144	dom
UNC1036770	0	0.6144	0	0.6144	dom
UNC1037574	0	0.6144	0	0.6144	dom
UNC1040335	0	0.6144	0	0.6144	dom
UNC1041273	0	0.6144	0	0.6144	dom
UNC1041551	0	0.6144	0	0.6144	dom
JAX00005915	0	0.5	0	0.5	dom
JAX00257227	0	0	0.5	0.5	mus
JAX00257270	0	0	0.5	0.5	mus
JAX00257428	0	0	0.5	0.5	mus
JAX00257460	0	0	0.5	0.5	mus
UNC1065809	0	0.6144	0	0.6144	dom
UNC1070616	0	0.6144	0	0.6144	dom
JAX00257953	0	0	0.5	0.5	mus
JAX00258011	0	0	0.5	0.5	mus
UNC1085550	0	0.6144	0	0.6144	dom
JAX00258020	0	0	0.5	0.5	mus
JAX00258086	0	0	0.5	0.5	mus
UNC1090485	0	0.6144	0	0.6144	dom
UNC1091740	0	0.6144	0	0.6144	dom
JAX00258193	0	0	0.5	0.5	mus
JAX00258209	0	0	0.5	0.5	mus
UNC1097226	0	0.6144	0	0.6144	dom
UNC1099115	0	0.6144	0	0.6144	dom
UNC1100887	0	0.6144	0	0.6144	dom
UNC1105080	0	0.6144	0	0.6144	dom
UNC1106597	0	0.6144	0	0.6144	dom
UNC1117956	0	0.6144	0	0.6144	dom
JAX00258614	0	0	0.5	0.5	mus
UNC1120547	0	0.6144	0	0.6144	dom
JAX00258776	0	0	0.5	0.5	mus
UNC1129284	0	0.6144	0	0.6144	dom
UNC1131648	0	0.6144	0	0.6144	dom
UNC1131906	0	0.6144	0	0.6144	dom
UNC1134532	0	0.6144	0	0.6144	dom
UNC1136684	0	0.6144	0	0.6144	dom
UNC1137390	0	0.6144	0	0.6144	dom
JAX00258967	0	0	0.5	0.5	mus
UNC1138338	0	0.6144	0	0.6144	dom
UNC1138928	0	0.6144	0	0.6144	dom
JAX00259024	0	0	0.5	0.5	mus
UNC1141823	0	0.6144	0	0.6144	dom
UNC1142960	0	0.6144	0	0.6144	dom
UNC1143014	0	0.6144	0	0.6144	dom
UNC1144547	0	0.6144	0	0.6144	dom
JAX00259159	0	0	0.5	0.5	mus
UNC1146678	0	0.6144	0	0.6144	dom
UNC1146990	0	0.6144	0	0.6144	dom
UNC1150504	0	0.6144	0	0.6144	dom
JAX00006657	0	0.5	0	0.5	dom
UNC1152656	0	0.6144	0	0.6144	dom
UNC1153132	0	0.6144	0	0.6144	dom
UNC1153974	0	0.6144	0	0.6144	dom
UNC1154287	0	0.6144	0	0.6144	dom
UNC1155880	0	0.6144	0	0.6144	dom
UNC1160127	0	0.6144	0	0.6144	dom
UNC1161241	0	0.6144	0	0.6144	dom
UNC1163443	0	0.6144	0	0.6144	dom
JAX00259647	0	0	0.5	0.5	mus
UNC1173017	0	0.6144	0	0.6144	dom
JAX00259765	0	0	0.5	0.5	mus
JAX00259769	0	0	0.5	0.5	mus
JAX00006888	0	0.5	0	0.5	dom
UNC1196286	0	0.6144	0	0.6144	dom
JAX00260069	0	0	0.5	0.5	mus
UNC1205106	0	0.6144	0	0.6144	dom
UNC1209719	0	0.6144	0	0.6144	dom
JAX00007052	0	0.5	0	0.5	dom
UNC1216824	0	0.6144	0	0.6144	dom
UNC1242870	0	0.6144	0	0.6144	dom
UNC1244209	0	0.6144	0	0.6144	dom
JAX00192659	0.5	0	0	0.5	cas
UNC1255567	0	0.6144	0	0.6144	dom
JAX00007557	0	0.5	0	0.5	dom
JAX00007599	0	0.5	0	0.5	dom
UNC1324923	0	0.6144	0	0.6144	dom
UNC1325562	0	0.6144	0	0.6144	dom
UNC1331384	0	0.6144	0	0.6144	dom
UNC1333563	0	0.6144	0	0.6144	dom
UNC1334350	0	0.6144	0	0.6144	dom
JAX00007672	0	0.5	0	0.5	dom
UNC1338324	0	0.6144	0	0.6144	dom
JAX00261830	0	0	0.5	0.5	mus
JAX00007722	0	0.5	0	0.5	dom
UNC1346796	0	0.6144	0	0.6144	dom
UNC1354282	0	0.6144	0	0.6144	dom
UNC1357335	0	0.6144	0	0.6144	dom
JAX00262168	0	0	0.5	0.5	mus
UNC1365888	0	0.6144	0	0.6144	dom
JAX00262471	0	0	0.5	0.5	mus
JAX00262573	0	0	0.5	0.5	mus
UNC1404693	0	0.6144	0	0.6144	dom
UNC1436579	0	0.6144	0	0.6144	dom
UNC1438333	0	0.6144	0	0.6144	dom
UNC1478474	0	0.6144	0	0.6144	dom
UNC1486466	0	0.6144	0	0.6144	dom
UNC1515883	0	0.6144	0	0.6144	dom
JAX00264100	0	0	0.5	0.5	mus
UNC1523042	0	0.6144	0	0.6144	dom
JAX00264108	0	0	0.5	0.5	mus
UNC1525753	0	0.6144	0	0.6144	dom
UNC1527031	0	0.6144	0	0.6144	dom
JAX00008686	0	0.5	0	0.5	dom
UNC1527951	0	0.6144	0	0.6144	dom
UNC1528262	0	0.6144	0	0.6144	dom
UNC1528576	0	0.6144	0	0.6144	dom
UNC1529781	0	0.6144	0	0.6144	dom
UNC1530571	0	0.6144	0	0.6144	dom
JAX00264249	0	0	0.5	0.5	mus
UNC1537101	0	0.6144	0	0.6144	dom
UNC1548528	0	0.6144	0	0.6144	dom
UNC1569501	0	0.6144	0	0.6144	dom
UNC1602949	0	0.6144	0	0.6144	dom
UNC1603638	0	0.6144	0	0.6144	dom
UNC1604247	0	0.6144	0	0.6144	dom
UNC1605568	0	0.6144	0	0.6144	dom
JAX00265617	0	0	0.5	0.5	mus
JAX00265687	0	0	0.5	0.5	mus
UNC1614289	0	0.6144	0	0.6144	dom
UNC1616935	0	0.6144	0	0.6144	dom
UNC1625943	0	0.6144	0	0.6144	dom
UNC1628428	0	0.6144	0	0.6144	dom
UNC1643553	0	0.6144	0	0.6144	dom
UNC1650519	0	0.6144	0	0.6144	dom
UNC1651111	0	0.6144	0	0.6144	dom
UNC1657949	0	0.6144	0	0.6144	dom
JAX00009432	0	0.5	0	0.5	dom
UNC1675521	0	0.6264	0	0.6264	dom
JAX00266864	0	0	0.5	0.5	mus
UNC1677482	0	0.6264	0	0.6264	dom
JAX00266918	0	0	0.5	0.5	mus
UNC1681465	0	0.6264	0	0.6264	dom
JAX00266968	0	0	0.5	0.5	mus
JAX00009597	0	0.5	0	0.5	dom
UNC1687748	0	0.6264	0	0.6264	dom
JAX00267164	0	0	0.5	0.5	mus
UNC1694738	0	0.6264	0	0.6264	dom
UNC1695128	0	0.6264	0	0.6264	dom
JAX00267358	0	0	0.5	0.5	mus
UNC1698124	0.1282	0.01107	0.9643	0.635477	mus
UNC1698692	0.1282	0.01107	0.9643	0.635477	mus
UNC1702816	0.1282	0.01107	0.9643	0.635477	mus
JAX00009700	0	0.5	0	0.5	dom
JAX00267573	0	0	0.5	0.5	mus
JAX00267656	0	0	0.5	0.5	mus
JAX00267714	0	0	0.5	0.5	mus
UNC1713635	0.1282	0.01107	0.9643	0.635477	mus
UNC1714772	0.1282	0.01107	0.9643	0.635477	mus
UNC1722670	0.1282	0.01107	0.9643	0.635477	mus
UNC010609322	0	0.6144	0	0.6144	dom
UNC1728467	0.1282	0.01107	0.9643	0.635477	mus
JAX00009853	0	0.5	0	0.5	dom
UNC1735400	0.1282	0.01107	0.9643	0.635477	mus
UNC1737217	0.1282	0.01107	0.9643	0.635477	mus
JAX00268227	0	0	0.5	0.5	mus
JAX00268399	0	0	0.5	0.5	mus
UNC1745494	0.1282	0.01107	0.9643	0.635477	mus
UNC1745702	0.1282	0.01107	0.9643	0.635477	mus
JAX00268498	0	0	0.5	0.5	mus
UNC1751940	0.1282	0.01107	0.9643	0.635477	mus
UNC1755261	0.1282	0.01107	0.9643	0.635477	mus
JAX00268604	0	0	0.5	0.5	mus
JAX00268608	0	0	0.5	0.5	mus
UNC1756524	0.1282	0.01107	0.9643	0.635477	mus
UNC1759162	0.1282	0.01107	0.9643	0.635477	mus
UNC1761545	0.1282	0.01107	0.9643	0.635477	mus
UNC1763453	0.1282	0.01107	0.9643	0.635477	mus
UNC1767179	0.1282	0.01107	0.9643	0.635477	mus
JAX00268864	0	0	0.5	0.5	mus
UNC011881810	0	0.6144	0	0.6144	dom
UNC1799788	0.1282	0.01107	0.9643	0.635477	mus
UNC1804293	0.1282	0.01107	0.9643	0.635477	mus
JAX00010381	0	0.5	0	0.5	dom
UNC1826224	0.1282	0.01107	0.9643	0.635477	mus
JAX00269969	0	0	0.5	0.5	mus
JAX00269981	0	0	0.5	0.5	mus
UNC1852039	0.1282	0.01107	0.9643	0.635477	mus
JAX00270076	0	0	0.5	0.5	mus
JAX00270174	0	0	0.5	0.5	mus
UNC1872920	0.1282	0.01107	0.9643	0.635477	mus
UNC1921260	0.1282	0.01107	0.9643	0.635477	mus
UNC1936845	0.1282	0.01107	0.9643	0.635477	mus
UNC1939261	0.1282	0.01107	0.9643	0.635477	mus
UNC1944082	0.1282	0.01107	0.9643	0.635477	mus
UNC1945404	0.1282	0.01107	0.9643	0.635477	mus
UNC1947153	0.1282	0.01107	0.9643	0.635477	mus
UNC1950553	0.1282	0.01107	0.9643	0.635477	mus
UNC1951289	0.1282	0.01107	0.9643	0.635477	mus
JAX00011107	0	0.5	0	0.5	dom
JAX00011124	0	0.5	0	0.5	dom
UNC1957652	0.1282	0.01107	0.9643	0.635477	mus
UNC1962195	0.1282	0.01107	0.9643	0.635477	mus
UNC1962782	0.1282	0.01107	0.9643	0.635477	mus
UNC1966069	0.1282	0.01107	0.9643	0.635477	mus
UNC1970775	0.1282	0.01107	0.9643	0.635477	mus
UNC1972342	0.1282	0.01107	0.9643	0.635477	mus
JAX00272165	0	0	0.5	0.5	mus
UNC1987645	0.1282	0.01107	0.9643	0.635477	mus
UNC1988099	0.1282	0.01107	0.9643	0.635477	mus
JAX00272195	0	0	0.5	0.5	mus
UNC1989748	0.1282	0.01107	0.9643	0.635477	mus
JAX00272212	0	0	0.5	0.5	mus
UNC1990921	0.1282	0.01107	0.9643	0.635477	mus
UNC1991330	0.1282	0.01107	0.9643	0.635477	mus
UNC1992243	0.1282	0.01107	0.9643	0.635477	mus
JAX00272284	0	0	0.5	0.5	mus
UNC1995441	0.1282	0.01107	0.9643	0.635477	mus
UNC1997785	0.1282	0.01107	0.9643	0.635477	mus
UNC2001814	0.1282	0.01107	0.9643	0.635477	mus
JAX00272441	0	0	0.5	0.5	mus
UNC2006963	0.1282	0.01107	0.9643	0.635477	mus
UNC2008271	0.1282	0.01107	0.9643	0.635477	mus
JAX00272600	0	0	0.5	0.5	mus
JAX00272637	0	0	0.5	0.5	mus
JAX00272656	0	0	0.5	0.5	mus
UNC2028173	0.1282	0.01107	0.9643	0.635477	mus
UNC2033631	0.1282	0.01107	0.9643	0.635477	mus
UNC2034971	0.1282	0.01107	0.9643	0.635477	mus
UNC2036998	0.1282	0.01107	0.9643	0.635477	mus
UNC2039628	0.1282	0.01107	0.9643	0.635477	mus
UNC2040568	0.1282	0.01107	0.9643	0.635477	mus
JAX00011651	0	0.5	0	0.5	dom
UNC2043561	0.1282	0.01107	0.9643	0.635477	mus
JAX00273241	0	0	0.5	0.5	mus
JAX00273249	0	0	0.5	0.5	mus
UNC2045218	0.1282	0.01107	0.9643	0.635477	mus
UNC2045596	0.1282	0.01107	0.9643	0.635477	mus
UNC2046424	0.1282	0.01107	0.9643	0.635477	mus
UNC2047551	0.1282	0.01107	0.9643	0.635477	mus
backupUNC010326580	#N/A	#N/A	#N/A	#N/A	#N/A
UNC2049877	0.1282	0.01107	0.9643	0.635477	mus
UNC2053747	0.1282	0.01107	0.9643	0.635477	mus
JAX00011719	0	0.5	0	0.5	dom
JAX00273530	0	0	0.5	0.5	mus
UNC2064598	0.1282	0.01107	0.9643	0.635477	mus
JAX00011812	0	0.5	0	0.5	dom
JAX00011820	0	0.5	0	0.5	dom
UNC2068678	0.1282	0.01107	0.9643	0.635477	mus
JAX00273799	0	0	0.5	0.5	mus
UNC2075109	0.3	0.4649	0.9821	0.635514	mus
UNC2077359	0.3	0.4649	0.9821	0.635514	mus
UNC2080032	0.3	0.4649	0.9821	0.635514	mus
UNC2085539	0.3	0.4649	0.9821	0.635514	mus
UNC2085709	0.3	0.4649	0.9821	0.635514	mus
JAX00274086	0	0	0.5	0.5	mus
UNC2087488	0.975	0.4148	0	0.635838	cas
UNC2092923	0.975	0.4148	0	0.635838	cas
UNC2093253	0.975	0.4148	0	0.635838	cas
UNC2095610	0.975	0.4148	0	0.635838	cas
UNC2096757	0.975	0.4148	0	0.635838	cas
UNC2106581	0.975	0.4148	0	0.635838	cas
JAX00274503	0	0	0.5	0.5	mus
UNC2114611	0.975	0.4148	0	0.635838	cas
JAX00274538	0.05	0.5389	0.01786	0.525267	dom
UNC2115346	0.975	0.4148	0	0.635838	cas
backuprs32565732	#N/A	#N/A	#N/A	#N/A	#N/A
UNC2125276	0.975	0.4148	0	0.635838	cas
UNC2129402	0.975	0.4148	0	0.635838	cas
UNC2131109	0.975	0.4148	0	0.635838	cas
JAX00274889	0	0.5253	0	0.5253	dom
JAX00274915	0	0.5253	0	0.5253	dom
UNC2134023	0.975	0.4148	0	0.635838	cas
JAX00012240	0	0.5	0	0.5	dom
UNC2142968	0.975	0.4148	0	0.635838	cas
UNC2145062	0.975	0.4148	0	0.635838	cas
UNC2148779	0.975	0.4148	0	0.635838	cas
JAX00275205	0	0.5253	0	0.5253	dom
UNC2151520	0.975	0.4148	0	0.635838	cas
UNC2152931	0.975	0.4148	0	0.635838	cas
UNC2153044	0.975	0.4148	0	0.635838	cas
UNC2153107	0.975	0.4148	0	0.635838	cas
UNC2153492	0.975	0.4148	0	0.635838	cas
UNC2153593	0.975	0.4148	0	0.635838	cas
UNC2154073	0.975	0.4148	0	0.635838	cas
UNC2154967	0.975	0.4148	0	0.635838	cas
JAX00012351	0	0.5	0	0.5	dom
JAX00275349	0	0.5253	0	0.5253	dom
JAX00275475	0	0.5253	0	0.5253	dom
JAX00275566	0	0.5253	0	0.5253	dom
UNC2177126	0.975	0.4148	0	0.635838	cas
UNC2178186	0.975	0.4148	0	0.635838	cas
UNC2188237	0.975	0.4148	0	0.635838	cas
JAX00275914	0	0.5253	0	0.5253	dom
UNC2195301	0.975	0.4148	0	0.635838	cas
UNC2196251	0.975	0.4148	0	0.635838	cas
JAX00276079	0	0.5253	0	0.5253	dom
JAX00276108	0	0.5253	0	0.5253	dom
UNC2202657	0.975	0.4148	0	0.635838	cas
UNC2202978	0.975	0.4148	0	0.635838	cas
UNC2203192	0.975	0.4148	0	0.635838	cas
UNC2203509	0.975	0.4148	0	0.635838	cas
JAX00012619	0	0.5	0	0.5	dom
UNC2207536	0.975	0.4148	0	0.635838	cas
UNC2208362	0.975	0.4148	0	0.635838	cas
JAX00012680	0	0.5	0	0.5	dom
UNC2240061	0.975	0.4148	0	0.635838	cas
UNC2253664	0.975	0.4148	0	0.635838	cas
JAX00277072	0	0.5253	0	0.5253	dom
JAX00277075	0	0.5253	0	0.5253	dom
UNC2255724	0.975	0.4148	0	0.635838	cas
UNC2256103	0.975	0.4148	0	0.635838	cas
UNC2258162	0.975	0.4148	0	0.635838	cas
UNC2258834	0.975	0.4148	0	0.635838	cas
JAX00277132	0	0.5253	0	0.5253	dom
UNC2263378	0.975	0.4148	0	0.635838	cas
UNC2289646	0.975	0.4148	0	0.635838	cas
UNC2290941	0.975	0.4148	0	0.635838	cas
UNC2297606	0.975	0.4148	0	0.635838	cas
UNC2298825	0.975	0.4148	0	0.635838	cas
UNC2303909	0.975	0.4148	0	0.635838	cas
JAX00013206	0	0.5	0	0.5	dom
JAX00278124	0	0.5253	0	0.5253	dom
JAX00278155	0	0.5253	0	0.5253	dom
UNC2307153	0.975	0.4148	0	0.635838	cas
UNC2307791	0.975	0.4148	0	0.635838	cas
JAX00278224	0	0.5253	0	0.5253	dom
UNC2308811	0.975	0.4148	0	0.635838	cas
JAX00013237	0	0.5	0	0.5	dom
JAX00278441	0	0.5253	0	0.5253	dom
UNC2321404	0.975	0.4148	0	0.635838	cas
UNC2322479	0.975	0.4148	0	0.635838	cas
JAX00278513	0	0.5253	0	0.5253	dom
UNC2326977	0.975	0.4148	0	0.635838	cas
UNC2328501	0.975	0.4148	0	0.635838	cas
UNC2329976	0.975	0.4148	0	0.635838	cas
UNC2330600	0.975	0.4148	0	0.635838	cas
JAX00278678	0	0.5253	0	0.5253	dom
JAX00278687	0	0.5253	0	0.5253	dom
JAX00278836	0	0.5253	0	0.5253	dom
UNC2341594	0.1571	0.3893	1	0.636668	mus
UNC2342792	0.1571	0.3893	1	0.636668	mus
JAX00278894	0	0.5253	0	0.5253	dom
JAX00278921	0	0.5253	0	0.5253	dom
UNC2345938	0.1571	0.3893	1	0.636668	mus
JAX00278925	0	0.5253	0	0.5253	dom
JAX00278979	0	0.5253	0	0.5253	dom
UNC2350269	0.1571	0.3893	1	0.636668	mus
UNC2352043	0.1571	0.3893	1	0.636668	mus
UNC2352052	0.1571	0.3893	1	0.636668	mus
UNC2352083	0.1571	0.3893	1	0.636668	mus
JAX00279094	0	0.5253	0	0.5253	dom
UNC2356049	0.1571	0.3893	1	0.636668	mus
UNC2356872	0.1571	0.3893	1	0.636668	mus
UNC2357801	0.1571	0.3893	1	0.636668	mus
UNC2362085	0.1571	0.3893	1	0.636668	mus
JAX00279255	0	0.5253	0	0.5253	dom
UNC2373064	0.1571	0.3893	1	0.636668	mus
UNC2376911	0.1571	0.3893	1	0.636668	mus
JAX00279583	0	0.5253	0	0.5253	dom
UNC2390037	0.1571	0.3893	1	0.636668	mus
UNC2391907	0.1571	0.3893	1	0.636668	mus
UNC2394706	0.675	0	0	0.675	cas
JAX00279780	0	0.5253	0	0.5253	dom
JAX00013773	0	0.5	0	0.5	dom
UNC2398354	0.675	0	0	0.675	cas
UNC2400921	0.675	0	0	0.675	cas
JAX00013827	0	0.5	0	0.5	dom
UNC2407842	0.675	0	0	0.675	cas
UNC2408738	0.675	0	0	0.675	cas
JAX00280127	0	0.5253	0	0.5253	dom
UNC2415261	0.675	0	0	0.675	cas
JAX00280131	0	0.5253	0	0.5253	dom
JAX00194297	0.5	0	0	0.5	cas
UNC2420182	0.675	0	0	0.675	cas
JAX00280232	0	0.5253	0	0.5253	dom
UNC2421448	0.675	0	0	0.675	cas
UNC2421617	0.675	0	0	0.675	cas
JAX00280243	0	0.5253	0	0.5253	dom
UNC2422486	0.675	0	0	0.675	cas
UNC2422775	0.675	0	0	0.675	cas
UNC2422874	0.675	0	0	0.675	cas
UNC2423738	0.675	0	0	0.675	cas
UNC2427049	0.675	0	0	0.675	cas
UNC2427896	0.675	0	0	0.675	cas
UNC2428486	0.675	0	0	0.675	cas
UNC2429051	0.675	0	0	0.675	cas
JAX00280416	0	0.5253	0	0.5253	dom
UNC2432243	0.675	0	0	0.675	cas
JAX00194332	0.5	0	0	0.5	cas
UNC2433516	0.675	0	0	0.675	cas
UNC2438782	0.675	0	0	0.675	cas
UNC2440156	0.675	0	0	0.675	cas
JAX00014077	0	0.5	0	0.5	dom
UNC2441810	0.675	0	0	0.675	cas
UNC2444174	0.675	0	0	0.675	cas
JAX00280729	0	0.5253	0	0.5253	dom
UNC2456192	0.675	0	0	0.675	cas
JAX00280973	0	0.5253	0	0.5253	dom
UNC2463658	0.675	0	0	0.675	cas
UNC2464506	0.675	0	0	0.675	cas
UNC2464642	0.675	0	0	0.675	cas
UNC2464723	0.675	0	0	0.675	cas
UNC2465840	0.675	0	0	0.675	cas
JAX00482049	0	0.5775	0	0.5775	dom
UNC2472526	0.675	0	0	0.675	cas
UNC2472909	0.675	0	0	0.675	cas
UNC2474590	0.675	0	0	0.675	cas
JAX00482283	0	0.5775	0	0.5775	dom
UNC2485966	0.675	0	0	0.675	cas
JAX00215420	0.5	0	0	0.5	cas
JAX00482334	0	0.5775	0	0.5775	dom
UNC2491880	0.675	0	0	0.675	cas
JAX00482378	0	0.5775	0	0.5775	dom
UNC2500051	0.675	0	0	0.675	cas
UNC2500441	0.675	0	0	0.675	cas
UNC2501565	0.675	0	0	0.675	cas
UNC2509229	0.675	0	0	0.675	cas
JAX00090873	0	0.5	0	0.5	dom
UNC2514798	0.675	0	0	0.675	cas
UNC2515191	0.675	0	0	0.675	cas
UNC2521801	0.675	0	0	0.675	cas
UNC2538571	0.675	0	0	0.675	cas
UNC2538884	0.675	0	0	0.675	cas
UNC2541204	0.675	0	0	0.675	cas
UNC2543884	0.675	0	0	0.675	cas
UNC2544580	0.675	0	0	0.675	cas
UNC2546273	0.675	0	0	0.675	cas
UNC2553771	0.675	0	0	0.675	cas
UNC2554371	0.675	0	0	0.675	cas
UNC2557713	0.675	0	0	0.675	cas
JAX00483178	0	0.5775	0	0.5775	dom
UNC2561908	0.675	0	0	0.675	cas
UNC2562331	0.675	0	0	0.675	cas
JAX00091180	0	0.5	0	0.5	dom
UNC2563591	0.675	0	0	0.675	cas
UNC2564605	0.05	0	0.9643	0.866461	mus
JAX00483258	0	0.5775	0	0.5775	dom
UNC2566916	0.05	0	0.9643	0.866461	mus
JAX00483290	0	0.5775	0	0.5775	dom
UNC2570505	0.05	0	0.9643	0.866461	mus
JAX00091225	0	0.5	0	0.5	dom
UNC2572150	0.05	0	0.9643	0.866461	mus
UNC2573166	0.05	0	0.9643	0.866461	mus
UNC2576027	0.05	0	0.9643	0.866461	mus
UNC2576730	0.05	0	0.9643	0.866461	mus
UNC2580163	0.05	0	0.9643	0.866461	mus
JAX00483484	0	0.5775	0	0.5775	dom
UNC2586969	0.05	0	0.9643	0.866461	mus
JAX00483574	0	0.5775	0	0.5775	dom
UNC2597470	0.05	0	0.9643	0.866461	mus
JAX00483657	0	0.5775	0	0.5775	dom
UNC2602821	0.05	0	0.9643	0.866461	mus
UNC2603382	0.05	0	0.9643	0.866461	mus
JAX00091400	0	0.5	0	0.5	dom
JAX00483719	0	0.5775	0	0.5775	dom
UNC2606329	0.05	0	0.9643	0.866461	mus
JAX00483759	0	0.5775	0	0.5775	dom
UNC2615773	0.05	0	0.9643	0.866461	mus
UNC2616175	0.05	0	0.9643	0.866461	mus
UNC2618650	0.05	0	0.9643	0.866461	mus
UNC2620134	0.05	0	0.9643	0.866461	mus
UNC2620630	0.05	0	0.9643	0.866461	mus
UNC2622769	0.05	0	0.9643	0.866461	mus
JAX00091514	0	0.5	0	0.5	dom
JAX00091603	0	0.5	0	0.5	dom
UNC2646271	0.05	0	0.9643	0.866461	mus
JAX00484096	0	0.5775	0	0.5775	dom
UNC2652877	0.05	0	0.9643	0.866461	mus
UNC2658036	0.05	0	0.9643	0.866461	mus
UNC2664427	0.05	0	0.9643	0.866461	mus
JAX00091791	0	0.5	0	0.5	dom
JAX00091794	0	0.5	0	0.5	dom
UNC2665816	0.05	0	0.9643	0.866461	mus
UNC2667907	0.05	0	0.9643	0.866461	mus
UNC2672737	0.05	0	0.9643	0.866461	mus
UNC2674149	0.05	0	0.9643	0.866461	mus
UNC2674607	0.05	0	0.9643	0.866461	mus
UNC2674788	0.05	0	0.9643	0.866461	mus
UNC2676185	0.05	0	0.9643	0.866461	mus
JAX00484535	0	0.5775	0	0.5775	dom
UNC2678451	0.05	0	0.9643	0.866461	mus
JAX00091877	0	0.5	0	0.5	dom
UNC2680781	0.05	0	0.9643	0.866461	mus
UNC2681435	0.05	0	0.9643	0.866461	mus
UNC2684703	0.05	0	0.9643	0.866461	mus
UNC2693741	0.05	0	0.9643	0.866461	mus
JAX00484718	0	0.5775	0	0.5775	dom
UNC2706030	0.05	0	0.9643	0.866461	mus
UNC2707149	0.05	0	0.9643	0.866461	mus
UNC2717994	0.05	0	0.9643	0.866461	mus
JAX00485026	0	0.5775	0	0.5775	dom
JAX00092171	0	0.5	0	0.5	dom
UNC2746339	0.05	0	0.9643	0.866461	mus
UNC2746573	0.05	0	0.9643	0.866461	mus
UNC2747018	0.05	0	0.9643	0.866461	mus
UNC2747536	0.05	0	0.9643	0.866461	mus
JAX00485319	0	0.5775	0	0.5775	dom
UNC2748005	0.05	0	0.9643	0.866461	mus
UNC2748103	0.05	0	0.9643	0.866461	mus
JAX00485325	0	0.5775	0	0.5775	dom
UNC2748840	0.05	0	0.9643	0.866461	mus
UNC2749771	0	0	0.875	0.875	mus
JAX00092260	0	0.5	0	0.5	dom
JAX00485435	0	0.5775	0	0.5775	dom
JAX00485514	0	0.5775	0	0.5775	dom
JAX00215901	0.5	0	0	0.5	cas
UNC2761434	0	0	0.875	0.875	mus
UNC2762141	0	0	0.875	0.875	mus
JAX00092339	0	0.5	0	0.5	dom
JAX00092349	0	0.5	0	0.5	dom
UNC2767677	0	0	0.875	0.875	mus
JAX00485679	0	0.5775	0	0.5775	dom
UNC2768678	0	0	0.875	0.875	mus
JAX00485797	0	0.5775	0	0.5775	dom
UNC2776624	0	0	0.875	0.875	mus
UNC2779005	0	0	0.875	0.875	mus
UNC2779628	0	0	0.875	0.875	mus
UNC2781709	0	0	0.875	0.875	mus
JAX00485941	0	0.5775	0	0.5775	dom
UNC2787241	0	0	0.875	0.875	mus
UNC2787828	0	0	0.875	0.875	mus
UNC2789178	0	0	0.875	0.875	mus
JAX00486076	0	0.5775	0	0.5775	dom
JAX00486106	0	0.5775	0	0.5775	dom
UNC2793196	0	0	0.875	0.875	mus
UNC2794280	0	0	0.875	0.875	mus
UNC2794452	0	0	0.875	0.875	mus
UNC2795014	0	0	0.875	0.875	mus
UNC2798771	0	0	0.875	0.875	mus
UNC2798925	0	0	0.875	0.875	mus
JAX00092564	0	0.5	0	0.5	dom
UNC2810910	0	0	0.875	0.875	mus
UNC2814001	0	0	0.875	0.875	mus
UNC2817544	0	0	0.875	0.875	mus
UNC2826016	0	0	0.875	0.875	mus
JAX00486538	0	0.5775	0	0.5775	dom
UNC2842526	0	0	0.875	0.875	mus
JAX00486759	0	0.5775	0	0.5775	dom
JAX00092865	0	0.5	0	0.5	dom
UNC2846267	0	0	0.875	0.875	mus
UNC2849605	0	0	0.875	0.875	mus
JAX00486864	0	0.5775	0	0.5775	dom
JAX00487071	0	0.5775	0	0.5775	dom
JAX00487168	0	0.5775	0	0.5775	dom
UNC2876951	0	0	0.875	0.875	mus
UNC2890804	0	0	0.875	0.875	mus
UNC2892954	0	0	0.875	0.875	mus
UNC2893757	0	0	0.875	0.875	mus
JAX00487517	0	0.5775	0	0.5775	dom
JAX00093342	0	0.5	0	0.5	dom
UNC2905797	0	0	0.875	0.875	mus
JAX00487704	0	0.5775	0	0.5775	dom
UNC2932119	0	0	0.875	0.875	mus
UNC2936173	0	0	0.875	0.875	mus
JAX00093546	0	0.5	0	0.5	dom
JAX00093573	0	0.5	0	0.5	dom
JAX00093635	0	0.5	0	0.5	dom
UNC2953198	0	0	0.875	0.875	mus
JAX00488064	0	0.5775	0	0.5775	dom
UNC2954001	0	0	0.875	0.875	mus
UNC2954837	0	0	0.875	0.875	mus
JAX00488082	0	0.5775	0	0.5775	dom
UNC2958464	0	0	0.875	0.875	mus
UNC2958822	0	0	0.875	0.875	mus
JAX00488160	0	0.5775	0	0.5775	dom
JAX00488167	0	0.5775	0	0.5775	dom
UNC2982801	0	0	0.875	0.875	mus
JAX00093904	0	0.5	0	0.5	dom
UNC2988174	0	0	0.875	0.875	mus
UNC2989342	0	0	0.875	0.875	mus
UNC2989459	0	0	0.875	0.875	mus
UNC2998289	0	0	0.875	0.875	mus
JAX00488788	0	0.5775	0	0.5775	dom
JAX00094077	0	0.5	0	0.5	dom
JAX00488928	0	0.5775	0	0.5775	dom
UNC3019321	0	0	0.875	0.875	mus
UNC3022692	0	0	0.875	0.875	mus
UNC3024712	0	0	0.875	0.875	mus
JAX00489145	0	0.5775	0	0.5775	dom
UNC3032796	0	0	0.875	0.875	mus
UNC3035816	0	0	0.875	0.875	mus
UNC3039871	0	0	0.875	0.875	mus
UNC3041586	0	0	0.875	0.875	mus
JAX00094217	0	0.5	0	0.5	dom
UNC3042970	0	0	0.875	0.875	mus
UNC3043685	0	0	0.875	0.875	mus
UNC3054232	0	0	0.875	0.875	mus
UNC3057469	0	0	0.875	0.875	mus
JAX00094298	0	0.5	0	0.5	dom
UNC3059405	0	0	0.875	0.875	mus
JAX00489642	0	0.5775	0	0.5775	dom
UNC3077062	0	0	0.875	0.875	mus
UNC3080812	0	0	0.875	0.875	mus
UNC3081521	0	0	0.875	0.875	mus
JAX00489952	0	0.5775	0	0.5775	dom
UNC3109658	0	0	0.875	0.875	mus
UNC3111496	0	0	0.875	0.875	mus
UNC3114751	0	0	0.875	0.875	mus
JAX00094642	0	0.5	0	0.5	dom
UNC3117415	0	0	0.875	0.875	mus
JAX00490199	0	0.5775	0	0.5775	dom
UNC3119411	0	0	0.875	0.875	mus
JAX00094668	0	0.5	0	0.5	dom
UNC3122163	0	0	0.875	0.875	mus
UNC3122761	0	0	0.875	0.875	mus
JAX00094719	0	0.5	0	0.5	dom
UNC3128704	0	0	0.875	0.875	mus
UNC3141953	0	0	0.875	0.875	mus
UNC3149920	0	0	0.875	0.875	mus
JAX00094887	0	0.5	0	0.5	dom
UNC3158171	0	0	0.875	0.875	mus
UNC3159059	0	0	0.875	0.875	mus
UNC3159331	0	0	0.875	0.875	mus
JAX00490762	0	0.5775	0	0.5775	dom
UNC3166570	0	0	0.875	0.875	mus
JAX00490927	0	0.5775	0	0.5775	dom
UNC3175969	0	0	0.875	0.875	mus
UNC3177120	0	0	0.875	0.875	mus
UNC3179439	0	0	0.875	0.875	mus
UNC3180671	0	0	0.875	0.875	mus
UNC3181341	0	0	0.875	0.875	mus
UNC3188635	0	0	0.875	0.875	mus
UNC3188814	0	0	0.875	0.875	mus
UNC3191310	0	0	0.875	0.875	mus
UNC3192783	0	0	0.875	0.875	mus
UNC3193558	0	0	0.875	0.875	mus
UNC3197665	0	0	0.875	0.875	mus
UNC3198343	0	0	0.875	0.875	mus
UNC3198818	0	0	0.875	0.875	mus
UNC3199004	0	0	0.875	0.875	mus
UNC3206857	0	0	0.875	0.875	mus
UNC3207673	0	0	0.875	0.875	mus
UNC3211315	0	0	0.875	0.875	mus
UNC3225113	0	0	0.875	0.875	mus
UNC3232445	0	0	0.875	0.875	mus
UNC3242762	0	0	0.875	0.875	mus
UNC3255786	0	0	0.875	0.875	mus
JAX00216852	0.5	0	0	0.5	cas
UNC3264674	0	0	0.875	0.875	mus
UNC3266593	0	0	0.875	0.875	mus
JAX00492244	0	0.5775	0	0.5775	dom
UNC3272426	0	0	0.875	0.875	mus
UNC3276622	0	0	0.875	0.875	mus
UNC3278066	0	0	0.875	0.875	mus
JAX00492397	0	0.5775	0	0.5775	dom
UNC3279626	0	0	0.875	0.875	mus
UNC3283929	0	0	0.875	0.875	mus
UNC3289255	0	0	0.875	0.875	mus
UNC3291948	0	0	0.875	0.875	mus
UNC3293085	0	0	0.875	0.875	mus
UNC3293550	0	0	0.875	0.875	mus
JAX00492633	0	0.5775	0	0.5775	dom
UNC3297409	0	0	0.875	0.875	mus
UNC3298386	0	0	0.875	0.875	mus
UNC3300936	0.0125	0.001845	0.9286	0.877011	mus
UNC3301369	0.0125	0.001845	0.9286	0.877011	mus
JAX00095717	0	0.5	0	0.5	dom
UNC3303855	0.0125	0.001845	0.9286	0.877011	mus
UNC3304401	0.0125	0.001845	0.9286	0.877011	mus
JAX00492806	0	0.5775	0	0.5775	dom
UNC3304529	0.0125	0.001845	0.9286	0.877011	mus
JAX00492825	0	0.5775	0	0.5775	dom
UNC3306286	0.0125	0.001845	0.9286	0.877011	mus
UNC3308663	0.0125	0.001845	0.9286	0.877011	mus
UNC3314528	0.0125	0.001845	0.9286	0.877011	mus
JAX00095817	0	0.5	0	0.5	dom
JAX00095830	0	0.5	0	0.5	dom
UNC3323754	0.0125	0.001845	0.9286	0.877011	mus
UNC3324669	0.0125	0.001845	0.9286	0.877011	mus
UNC3327941	0.0125	0.001845	0.9286	0.877011	mus
UNC3328364	0.0125	0.001845	0.9286	0.877011	mus
UNC3331129	0.0125	0.001845	0.9286	0.877011	mus
UNC3331920	0.0125	0.001845	0.9286	0.877011	mus
JAX00493180	0	0.5775	0	0.5775	dom
UNC3334559	0.0125	0.001845	0.9286	0.877011	mus
JAX00493208	0	0.5775	0	0.5775	dom
JAX00493215	0	0.5775	0	0.5775	dom
UNC3341390	0.0125	0.001845	0.9286	0.877011	mus
UNC3344103	0.0125	0.001845	0.9286	0.877011	mus
UNC3344845	0.0125	0.001845	0.9286	0.877011	mus
UNC3345685	0.0125	0.001845	0.9286	0.877011	mus
UNC3347600	0.0125	0.001845	0.9286	0.877011	mus
UNC3348518	0.0125	0.001845	0.9286	0.877011	mus
UNC3348859	0.0125	0.001845	0.9286	0.877011	mus
JAX00493403	0	0.5775	0	0.5775	dom
UNC3351078	0.0125	0.001845	0.9286	0.877011	mus
UNC3351416	0.0125	0.001845	0.9286	0.877011	mus
UNC3351893	0.0125	0.001845	0.9286	0.877011	mus
UNC3354754	0.0125	0.001845	0.9286	0.877011	mus
UNC3355141	0.0125	0.001845	0.9286	0.877011	mus
JAX00493501	0	0.5775	0	0.5775	dom
UNC3356038	0.0125	0.001845	0.9286	0.877011	mus
UNC3356988	0.0125	0.001845	0.9286	0.877011	mus
JAX00493543	0	0.5775	0	0.5775	dom
JAX00096092	0	0.5	0	0.5	dom
UNC3371171	0.0125	0.001845	0.9286	0.877011	mus
UNC3371968	0.0125	0.001845	0.9286	0.877011	mus
JAX00493821	0	0.5775	0	0.5775	dom
UNC3374307	0.0125	0.001845	0.9286	0.877011	mus
UNC3385056	0.0125	0.001845	0.9286	0.877011	mus
UNC3391637	0.0125	0.001845	0.9286	0.877011	mus
UNC3394287	0.0125	0.001845	0.9286	0.877011	mus
JAX00494368	0	0.5775	0	0.5775	dom
JAX00494390	0	0.5775	0	0.5775	dom
JAX00096391	0	0.5	0	0.5	dom
JAX00494499	0	0.5775	0	0.5775	dom
UNC3417917	0.0125	0.001845	0.9286	0.877011	mus
UNC3422978	0.0125	0.001845	0.9286	0.877011	mus
JAX00494681	0	0.5775	0	0.5775	dom
UNC3429406	0.0125	0.001845	0.9286	0.877011	mus
UNC3435709	0.0125	0.001845	0.9286	0.877011	mus
UNC3443022	0.0125	0.001845	0.9286	0.877011	mus
UNC3443374	0.0125	0.001845	0.9286	0.877011	mus
UNC3454976	0.0125	0.001845	0.9286	0.877011	mus
UNC3460075	0.0125	0.001845	0.9286	0.877011	mus
UNC3463694	0.0125	0.001845	0.9286	0.877011	mus
JAX00096872	0	0.5	0	0.5	dom
UNC3481215	0.0125	0.001845	0.9286	0.877011	mus
JAX00495657	0	0.5775	0	0.5775	dom
UNC3486145	0.0125	0.001845	0.9286	0.877011	mus
JAX00495746	0	0.5775	0	0.5775	dom
UNC3501939	0.0125	0.001845	0.9286	0.877011	mus
UNC3513161	0.0125	0.001845	0.9286	0.877011	mus
UNC3514028	0.0125	0.001845	0.9286	0.877011	mus
UNC3516006	0.0125	0.001845	0.9286	0.877011	mus
JAX00496202	0	0.5775	0	0.5775	dom
JAX00496284	0	0.5775	0	0.5775	dom
UNC3524308	0.0125	0.001845	0.9286	0.877011	mus
JAX00097292	0	0.5	0	0.5	dom
JAX00496367	0	0.5775	0	0.5775	dom
UNC3525493	0.0125	0.001845	0.9286	0.877011	mus
JAX00097303	0	0.5	0	0.5	dom
UNC3527740	0.0125	0.001845	0.9286	0.877011	mus
UNC3529092	0.0125	0.001845	0.9286	0.877011	mus
UNC3540315	0.0125	0.001845	0.9286	0.877011	mus
JAX00496745	0	0.5775	0	0.5775	dom
UNC3547050	0.0125	0.001845	0.9286	0.877011	mus
UNC3549490	0.0125	0.001845	0.9286	0.877011	mus
JAX00217433	0.5	0	0	0.5	cas
UNC3572364	0.0125	0.001845	0.9286	0.877011	mus
JAX00497247	0	0.5775	0	0.5775	dom
UNC3589801	0.0125	0.001845	0.9286	0.877011	mus
JAX00097773	0	0.5	0	0.5	dom
JAX00497569	0	0.5775	0	0.5775	dom
UNC3617157	0.0125	0.001845	0.9286	0.877011	mus
UNC3629822	0.0125	0.001845	0.9286	0.877011	mus
UNC3635641	0.0125	0.001845	0.9286	0.877011	mus
UNC3637574	0.0125	0.001845	0.9286	0.877011	mus
UNC3639092	0.0125	0.001845	0.9286	0.877011	mus
UNC3639867	0.0125	0.001845	0.9286	0.877011	mus
JAX00497844	0	0.5775	0	0.5775	dom
UNC3644196	0.0125	0.001845	0.9286	0.877011	mus
UNC3657322	0.0125	0.001845	0.9286	0.877011	mus
UNC3660981	0.0125	0.001845	0.9286	0.877011	mus
UNC3667613	0.0125	0.001845	0.9286	0.877011	mus
JAX00098084	0	0.5	0	0.5	dom
UNC3676895	0.0125	0.001845	0.9286	0.877011	mus
UNC3678010	0.0125	0.001845	0.9286	0.877011	mus
UNC3679935	0.0125	0.001845	0.9286	0.877011	mus
JAX00498561	0	0.5775	0	0.5775	dom
JAX00098160	0	0.5	0	0.5	dom
UNC3684301	0.0125	0.001845	0.9286	0.877011	mus
JAX00098183	0	0.5	0	0.5	dom
UNC3687833	0.0125	0.001845	0.9286	0.877011	mus
UNC3694204	0.0125	0.001845	0.9286	0.877011	mus
UNC3696407	0.0125	0.001845	0.9286	0.877011	mus
JAX00498845	0	0.5775	0	0.5775	dom
UNC3696876	0.0125	0.001845	0.9286	0.877011	mus
UNC3698216	0.0125	0.001845	0.9286	0.877011	mus
JAX00498904	0	0.5775	0	0.5775	dom
UNC3702865	0.0125	0.001845	0.9286	0.877011	mus
UNC3704800	0.0125	0.001845	0.9286	0.877011	mus
UNC3705092	0.0125	0.001845	0.9286	0.877011	mus
UNC3707773	0.0125	0.001845	0.9286	0.877011	mus
UNC3712018	0.0125	0.001845	0.9286	0.877011	mus
UNC3717893	0.0125	0.001845	0.9286	0.877011	mus
UNC3731981	0.0125	0.001845	0.9286	0.877011	mus
JAX00499551	0	0.5775	0	0.5775	dom
JAX00098568	0	0.5	0	0.5	dom
JAX00098577	0	0.5	0	0.5	dom
UNC3745514	0.0125	0.001845	0.9286	0.877011	mus
UNC3751339	0.0125	0.001845	0.9286	0.877011	mus
JAX00098744	0	0.5	0	0.5	dom
JAX00098785	0	0.5	0	0.5	dom
JAX00098823	0	0.5	0	0.5	dom
UNC3778940	0.0125	0.001845	0.9286	0.877011	mus
UNC3779919	0.0125	0.001845	0.9286	0.877011	mus
JAX00500181	0	0.5775	0	0.5775	dom
UNC3783798	0.0125	0.001845	0.9286	0.877011	mus
JAX00500218	0	0.5775	0	0.5775	dom
UNC3787475	0.0125	0.001845	0.9286	0.877011	mus
UNC3789018	0.0125	0.001845	0.9286	0.877011	mus
UNC3789616	0.0125	0.001845	0.9286	0.877011	mus
JAX00500444	0	0.5775	0	0.5775	dom
UNC3798848	0.0125	0.001845	0.9286	0.877011	mus
UNC3802916	0.0125	0.001845	0.9286	0.877011	mus
JAX00500522	0	0.5775	0	0.5775	dom
JAX00500563	0	0.5775	0	0.5775	dom
UNC3807491	0.0125	0.001845	0.9286	0.877011	mus
UNC3809646	0.0125	0.001845	0.9286	0.877011	mus
UNC3811386	0.0125	0.001845	0.9286	0.877011	mus
UNC3813641	0.0125	0.001845	0.9286	0.877011	mus
JAX00500711	0	0.5775	0	0.5775	dom
UNC3817071	0.0125	0.001845	0.9286	0.877011	mus
UNC3818863	0.0125	0.001845	0.9286	0.877011	mus
UNC3832315	0.0125	0.001845	0.9286	0.877011	mus
UNC3834941	0.0125	0.001845	0.9286	0.877011	mus
JAX00501113	0	0.5775	0	0.5775	dom
UNC3835226	0.0125	0.001845	0.9286	0.877011	mus
UNC3836780	0.0125	0.001845	0.9286	0.877011	mus
UNC3839780	0.0125	0.001845	0.9286	0.877011	mus
JAX00501242	0	0.5775	0	0.5775	dom
JAX00501285	0	0.5775	0	0.5775	dom
UNC3847996	0.0125	0.001845	0.9286	0.877011	mus
JAX00099310	0	0.5	0	0.5	dom
UNC3852694	0.0125	0.001845	0.9286	0.877011	mus
UNC3857599	0.0125	0.001845	0.9286	0.877011	mus
JAX00501615	0	0.5775	0	0.5775	dom
UNC3863883	0.0125	0.001845	0.9286	0.877011	mus
UNC3864471	0.0125	0.001845	0.9286	0.877011	mus
UNC3876294	0.0125	0.001845	0.9286	0.877011	mus
UNC3880394	0.0125	0.001845	0.9286	0.877011	mus
UNC3881386	0.0125	0.001845	0.9286	0.877011	mus
JAX00501855	0	0.5775	0	0.5775	dom
JAX00501866	0	0.5775	0	0.5775	dom
UNC3883320	0.0125	0.001845	0.9286	0.877011	mus
UNC3890514	0.0125	0.001845	0.9286	0.877011	mus
JAX00099632	0	0.5	0	0.5	dom
UNC3896701	0.0125	0.001845	0.9286	0.877011	mus
UNC3899462	0.0125	0.001845	0.9286	0.877011	mus
JAX00502202	0	0.5775	0	0.5775	dom
UNC3907037	0.0125	0.001845	0.9286	0.877011	mus
UNC3907884	0.0125	0.001845	0.9286	0.877011	mus
JAX00502273	0	0.5775	0	0.5775	dom
UNC3915705	0.0125	0.001845	0.9286	0.877011	mus
UNC3916578	0.0125	0.001845	0.9286	0.877011	mus
JAX00099781	0	0.5	0	0.5	dom
UNC3919199	0.0125	0.001845	0.9286	0.877011	mus
JAX00502549	0	0.5775	0	0.5775	dom
UNC3926071	0.0125	0.001845	0.9286	0.877011	mus
UNC3927323	0.0125	0.001845	0.9286	0.877011	mus
UNC3936541	0.0125	0.001845	0.9286	0.877011	mus
JAX00502794	0	0.5775	0	0.5775	dom
UNC3939002	0.01282	0.001845	0.9286	0.877011	mus
UNC3941796	0	0.03846	0.9773	0.912922	mus
UNC3944681	0	0.03846	0.9773	0.912922	mus
UNC3944934	0	0.03846	0.9773	0.912922	mus
UNC3948680	0	0.03846	0.9773	0.912922	mus
UNC3951394	0	0.03846	0.9773	0.912922	mus
UNC3953002	0	0.03846	0.9773	0.912922	mus
JAX00503177	0	0.5775	0	0.5775	dom
UNC3953318	0	0.03846	0.9773	0.912922	mus
UNC3953516	0	0.03846	0.9773	0.912922	mus
JAX00100036	0	0.5	0	0.5	dom
JAX00503403	0	0.5775	0	0.5775	dom
JAX00503528	0	0.5775	0	0.5775	dom
UNC3974926	0	0.03846	0.9773	0.912922	mus
UNC3993541	0	0.03846	0.9773	0.912922	mus
UNC3998643	0	0.03846	0.9773	0.912922	mus
JAX00100296	0	0.5	0	0.5	dom
UNC4005959	0	0.03846	0.9773	0.912922	mus
UNC4008457	0	0.03846	0.9773	0.912922	mus
JAX00100343	0	0.5	0	0.5	dom
JAX00100353	0	0.5	0	0.5	dom
JAX00100357	0	0.5	0	0.5	dom
JAX00100369	0	0.5	0	0.5	dom
UNC4021597	0	0.03846	0.9773	0.912922	mus
UNC4022768	0	0.03846	0.9773	0.912922	mus
JAX00504519	0	0.5775	0	0.5775	dom
UNC4034750	0	0.03846	0.9773	0.912922	mus
UNC4034927	0	0.03846	0.9773	0.912922	mus
UNC4035208	0	0.03846	0.9773	0.912922	mus
UNC4036224	0	0.03846	0.9773	0.912922	mus
UNC4037242	0	0.03846	0.9773	0.912922	mus
UNC4037462	0	0.03846	0.9773	0.912922	mus
UNC4037540	0	0.03846	0.9773	0.912922	mus
UNC4038158	0	0.03846	0.9773	0.912922	mus
JAX00100509	0	0.5	0	0.5	dom
UNC4044891	0	0.03846	0.9773	0.912922	mus
JAX00504809	0	0.5775	0	0.5775	dom
JAX00100598	0	0.5	0	0.5	dom
UNC4058307	0	0.03846	0.9773	0.912922	mus
UNC4062643	0	0.03846	0.9773	0.912922	mus
UNC4065049	0	0.03846	0.9773	0.912922	mus
JAX00100708	0	0.5	0	0.5	dom
UNC4075526	0	0.03846	0.9773	0.912922	mus
UNC4077904	0	0.03846	0.9773	0.912922	mus
UNC4083925	0	0.03846	0.9773	0.912922	mus
UNC4090772	0.02703	0	0.9643	0.913128	mus
UNC4096238	0	0	0.9821	0.9821	mus
UNC4103405	0	0	0.9821	0.9821	mus
UNC4104208	0	0	0.9821	0.9821	mus
UNC4107937	0	0	0.9821	0.9821	mus
UNC4116310	0	0	0.9821	0.9821	mus
JAX00505989	0	0.5775	0	0.5775	dom
UNC4141493	0	0	0.9821	0.9821	mus
JAX00506161	0	0.5775	0	0.5775	dom
UNC4152636	0	0	0.9821	0.9821	mus
UNC4153863	0	0	0.9821	0.9821	mus
JAX00506345	0	0.5775	0	0.5775	dom
backupJAX00506377	#N/A	#N/A	#N/A	#N/A	#N/A
UNC4169038	0	0	0.9821	0.9821	mus
UNC4172668	0	0	0.9821	0.9821	mus
UNC4172984	0	0	0.9821	0.9821	mus
UNC4174152	0	0	0.9821	0.9821	mus
JAX00506516	0	0.5775	0	0.5775	dom
UNC4174650	0	0	0.9821	0.9821	mus
UNC4176212	0	0	0.9821	0.9821	mus
UNC4179519	0	0	0.9821	0.9821	mus
UNC4182303	0	0	0.9821	0.9821	mus
UNC4182811	0	0	0.9821	0.9821	mus
UNC4184639	0	0	0.9821	0.9821	mus
UNC4185470	0	0	0.9821	0.9821	mus
UNC4185898	0	0	0.9821	0.9821	mus
UNC4186100	0	0	0.9821	0.9821	mus
JAX00506712	0	0.5775	0	0.5775	dom
UNC4191074	0	0	0.9821	0.9821	mus
UNC4191583	0	0	0.9821	0.9821	mus
UNC4192920	0	0	0.9821	0.9821	mus
UNC4194021	0	0	0.9821	0.9821	mus
UNC4199317	0	0	0.9821	0.9821	mus
UNC4219591	0	0	0.9821	0.9821	mus
JAX00101549	0	0.5	0	0.5	dom
JAX00507163	0	0.5775	0	0.5775	dom
UNC4238495	0	0	0.9821	0.9821	mus
JAX00101706	0	0.5	0	0.5	dom
UNC4242301	0	0	0.9821	0.9821	mus
JAX00101732	0	0.5	0	0.5	dom
UNC4245779	0	0	0.9821	0.9821	mus
UNC4246464	0	0	0.9821	0.9821	mus
UNC4251343	0	0	0.9821	0.9821	mus
UNC4253451	0	0	0.9821	0.9821	mus
UNC4253750	0	0	0.9821	0.9821	mus
UNC4255826	0	0	0.9821	0.9821	mus
JAX00507769	0	0.5775	0	0.5775	dom
UNC4257853	0	0	0.9821	0.9821	mus
UNC4258549	0	0	0.9821	0.9821	mus
UNC4261117	0	0	0.9821	0.9821	mus
UNC4262897	0	0	0.9821	0.9821	mus
UNC4264458	0	0	0.9821	0.9821	mus
UNC4265383	0	0	0.9821	0.9821	mus
JAX00508062	0	0.5775	0	0.5775	dom
UNC4271669	0	0	0.9821	0.9821	mus
JAX00508072	0	0.5775	0	0.5775	dom
JAX00508077	0	0.5775	0	0.5775	dom
UNC4275170	0	0	0.9821	0.9821	mus
UNC4275552	0	0	0.9821	0.9821	mus
UNC4276264	0	0	0.9821	0.9821	mus
UNC4277681	0	0	0.9821	0.9821	mus
JAX00508157	0	0.5775	0	0.5775	dom
UNC4278203	0	0	0.9821	0.9821	mus
UNC4280291	0	0	0.9821	0.9821	mus
UNC4281027	0	0	0.9821	0.9821	mus
JAX00508224	0	0.5775	0	0.5775	dom
UNC4288890	0	0	0.9821	0.9821	mus
UNC4291363	0	0	0.9821	0.9821	mus
UNC4292367	0	0	0.9821	0.9821	mus
JAX00102049	0	0.5	0	0.5	dom
UNC4294673	0	0	0.9821	0.9821	mus
UNC4294827	0	0	0.9821	0.9821	mus
UNC4295628	0	0	0.9821	0.9821	mus
UNC4296164	0	0	0.9821	0.9821	mus
UNC4298851	0	0	0.9821	0.9821	mus
UNC4307862	0	0	0.9821	0.9821	mus
UNC4314416	0	0	0.9821	0.9821	mus
JAX00102182	0	0.5	0	0.5	dom
UNC4318743	0	0	0.9821	0.9821	mus
JAX00508925	0	0.5775	0	0.5775	dom
UNC4322105	0	0	0.9821	0.9821	mus
JAX00508962	0	0.5775	0	0.5775	dom
JAX00509008	0	0.5775	0	0.5775	dom
UNC4325789	0	0	0.9821	0.9821	mus
UNC4328251	0	0	0.9821	0.9821	mus
JAX00509058	0	0.5775	0	0.5775	dom
UNC4329265	0	0	0.9821	0.9821	mus
UNC4331177	0	0	0.9821	0.9821	mus
UNC4332836	0	0	0.9821	0.9821	mus
UNC4333487	0	0	0.9821	0.9821	mus
UNC4334787	0	0	0.9821	0.9821	mus
UNC4340403	0	0	0.9821	0.9821	mus
UNC4348836	0	0	0.9821	0.9821	mus
JAX00509438	0	0.5775	0	0.5775	dom
UNC4350455	0	0	0.9821	0.9821	mus
UNC4351858	0	0	0.9821	0.9821	mus
UNC4355718	0	0	0.9821	0.9821	mus
JAX00509520	0	0.5775	0	0.5775	dom
UNC4362102	0	0	0.9821	0.9821	mus
UNC4371909	0	0	0.9821	0.9821	mus
UNC4377368	0	0	0.9821	0.9821	mus
JAX00509980	0	0.5775	0	0.5775	dom
UNC4381185	0	0	0.9821	0.9821	mus
JAX00509994	0	0.5775	0	0.5775	dom
JAX00102524	0	0.5	0	0.5	dom
UNC4388313	0	0	0.9821	0.9821	mus
UNC4390318	0	0	0.9821	0.9821	mus
UNC4398146	0	0	0.9821	0.9821	mus
JAX00510258	0	0.5775	0	0.5775	dom
UNC4399645	0	0	0.9821	0.9821	mus
UNC4403987	0	0	0.9821	0.9821	mus
UNC4407671	0	0	0.9821	0.9821	mus
UNC4411375	0	0	0.9821	0.9821	mus
UNC4415216	0	0	0.9821	0.9821	mus
UNC4415618	0	0	0.9821	0.9821	mus
JAX00510526	0	0.5775	0	0.5775	dom
JAX00510550	0	0.5775	0	0.5775	dom
UNC4420660	0	0	0.9821	0.9821	mus
UNC4422341	0	0	0.9821	0.9821	mus
JAX00510621	0	0.5775	0	0.5775	dom
UNC4425104	0	0	0.9821	0.9821	mus
JAX00102740	0	0.5	0	0.5	dom
UNC4425598	0	0	0.9821	0.9821	mus
UNC4426510	0	0	0.9821	0.9821	mus
UNC4427386	0	0	0.9821	0.9821	mus
UNC4428830	0	0	0.9821	0.9821	mus
UNC4436854	0	0	0.9821	0.9821	mus
UNC4439856	0	0	0.9821	0.9821	mus
JAX00510859	0	0.5775	0	0.5775	dom
UNC4442044	0	0	0.9821	0.9821	mus
UNC4444126	0	0	0.9821	0.9821	mus
JAX00510899	0	0.5775	0	0.5775	dom
UNC4447204	0	0	0.9821	0.9821	mus
UNC4447375	0	0	0.9821	0.9821	mus
JAX00102941	0	0.5	0	0.5	dom
UNC4462417	0	0	0.9821	0.9821	mus
JAX00511169	0	0.5775	0	0.5775	dom
UNC4464977	0	0	0.9821	0.9821	mus
UNC4469303	0	0	0.9821	0.9821	mus
UNC4471611	0	0	0.9821	0.9821	mus
UNC4471893	0	0	0.9821	0.9821	mus
JAX00511269	0	0.5775	0	0.5775	dom
JAX00511283	0	0.5775	0	0.5775	dom
UNC4475620	0	0	0.9821	0.9821	mus
UNC4478378	0	0	0.9821	0.9821	mus
UNC4478518	0	0	0.9821	0.9821	mus
UNC4480744	0	0	0.9821	0.9821	mus
JAX00103048	0	0.5	0	0.5	dom
UNC4485278	0	0	0.9821	0.9821	mus
JAX00511486	0	0.5775	0	0.5775	dom
UNC4486802	0	0	0.9821	0.9821	mus
JAX00511503	0	0.5775	0	0.5775	dom
UNC4489716	0	0	0.9821	0.9821	mus
UNC4492079	0	0	0.9821	0.9821	mus
UNC4492815	0	0	0.9821	0.9821	mus
JAX00511568	0	0.5775	0	0.5775	dom
UNC4496460	0	0	0.9821	0.9821	mus
UNC4498009	0	0	0.9821	0.9821	mus
JAX00511595	0	0.5775	0	0.5775	dom
UNC4499560	0	0	0.9821	0.9821	mus
UNC4500408	0	0	0.9821	0.9821	mus
UNC4504171	0	0	0.9821	0.9821	mus
UNC4505252	0	0	0.9821	0.9821	mus
JAX00511689	0	0.5775	0	0.5775	dom
UNC4509339	0	0	0.9821	0.9821	mus
UNC4510388	0	0	0.9821	0.9821	mus
UNC4510734	0	0	0.9821	0.9821	mus
UNC4512179	0	0	0.9821	0.9821	mus
JAX00511766	0	0.5775	0	0.5775	dom
UNC4516562	0	0	0.9821	0.9821	mus
UNC4516964	0	0	0.9821	0.9821	mus
UNC4517298	0	0	0.9821	0.9821	mus
UNC4517866	0	0	0.9821	0.9821	mus
UNC4523264	0	0	0.9821	0.9821	mus
UNC4524966	0	0	0.9821	0.9821	mus
UNC4526964	0	0	0.9821	0.9821	mus
UNC4529185	0	0	0.9821	0.9821	mus
UNC4529769	0	0	0.9821	0.9821	mus
JAX00511944	0	0.5775	0	0.5775	dom
UNC4531962	0	0	0.9821	0.9821	mus
UNC4534437	0	0	0.9821	0.9821	mus
UNC4535006	0	0	0.9821	0.9821	mus
JAX00512029	0	0.5775	0	0.5775	dom
JAX00103283	0	0.5	0	0.5	dom
UNC4537931	0	0	0.9821	0.9821	mus
UNC4538157	0	0	0.9821	0.9821	mus
UNC4539069	0	0	0.9821	0.9821	mus
UNC4540317	0	0	0.9821	0.9821	mus
UNC4541575	0	0	0.9821	0.9821	mus
UNC4542042	0	0	0.9821	0.9821	mus
JAX00103306	0	0.5	0	0.5	dom
UNC4545629	0	0	0.9821	0.9821	mus
UNC4546095	0	0	0.9821	0.9821	mus
UNC4548732	0	0	0.9821	0.9821	mus
UNC4549093	0	0	0.9821	0.9821	mus
UNC4550603	0	0	0.9821	0.9821	mus
UNC4551289	0	0	0.9821	0.9821	mus
JAX00512244	0	0.5775	0	0.5775	dom
UNC4552555	0	0	0.9821	0.9821	mus
UNC4554883	0	0	0.9821	0.9821	mus
UNC4555429	0	0	0.9821	0.9821	mus
UNC4556542	0	0	0.9821	0.9821	mus
UNC4557614	0	0	0.9821	0.9821	mus
JAX00512370	0	0.5775	0	0.5775	dom
UNC4558971	0	0	0.9821	0.9821	mus
JAX00512505	0	0.5775	0	0.5775	dom
JAX00512544	0	0.5775	0	0.5775	dom
UNC4569394	0	0	0.9821	0.9821	mus
UNC4575424	0	0	0.9821	0.9821	mus
JAX00512779	0	0.5775	0	0.5775	dom
UNC4576659	0	0	0.9821	0.9821	mus
UNC4577598	0	0	0.9821	0.9821	mus
UNC4577736	0	0	0.9821	0.9821	mus
UNC4578303	0	0	0.9821	0.9821	mus
UNC4578441	0	0	0.9821	0.9821	mus
UNC4579407	0	0	0.9821	0.9821	mus
UNC4579475	0	0	0.9821	0.9821	mus
UNC4580581	0	0	0.9821	0.9821	mus
UNC4582793	0	0	0.9821	0.9821	mus
UNC4583874	0	0	0.9821	0.9821	mus
UNC4584105	0	0	0.9821	0.9821	mus
JAX00103554	0	0.5	0	0.5	dom
UNC4587038	0	0	0.9821	0.9821	mus
UNC4588588	0	0	0.9821	0.9821	mus
JAX00513091	0	0.5775	0	0.5775	dom
UNC4591616	0	0	0.9821	0.9821	mus
JAX00103595	0	0.5	0	0.5	dom
UNC4591888	0	0	0.9821	0.9821	mus
UNC4597214	0	0	0.9821	0.9821	mus
UNC4599374	0	0	0.9821	0.9821	mus
JAX00513421	0	0.5775	0	0.5775	dom
UNC4601555	0	0	0.9821	0.9821	mus
UNC4608211	0	0	0.9821	0.9821	mus
UNC4608706	0	0	0.9821	0.9821	mus
UNC4609204	0	0	0.9821	0.9821	mus
UNC4609247	0	0	0.9821	0.9821	mus
UNC4609803	0	0	0.9821	0.9821	mus
JAX00103827	0	0.5	0	0.5	dom
UNC4644108	0	0	0.9821	0.9821	mus
UNC4656683	0	0	0.9821	0.9821	mus
UNC4660281	0	0	0.9821	0.9821	mus
JAX00219199	0.5	0	0	0.5	cas
UNC4676818	0	0	0.9821	0.9821	mus
UNC4677137	0	0	0.9821	0.9821	mus
UNC4677651	0	0	0.9821	0.9821	mus
UNC4678208	0	0	0.9821	0.9821	mus
UNC4678367	0	0	0.9821	0.9821	mus
UNC4683846	0	0	0.9821	0.9821	mus
UNC4691611	0	0	0.9821	0.9821	mus
JAX00514826	0.0125	0.583	0.01786	0.5775	dom
UNC4725879	0	0	0.9821	0.9821	mus
UNC4736200	0	0	0.9821	0.9821	mus
JAX00515453	0.0125	0.583	0.01786	0.5775	dom
JAX00104643	0	0.5	0	0.5	dom
JAX00515740	0.0125	0.583	0.01786	0.5775	dom
UNC4780744	0	0	0.9821	0.9821	mus
UNC4784255	0	0	0.9821	0.9821	mus
UNC4789261	0	0	0.9821	0.9821	mus
JAX00515880	0.0125	0.583	0.01786	0.5775	dom
UNC4790705	0	0	0.9821	0.9821	mus
UNC4791105	0	0	0.9821	0.9821	mus
UNC4796625	0	0	0.9821	0.9821	mus
JAX00104905	0	0.5	0	0.5	dom
JAX00516096	0.0125	0.583	0.01786	0.5775	dom
JAX00104924	0	0.5	0	0.5	dom
UNC4818955	0	0	0.9821	0.9821	mus
UNC4824187	0	0	0.9821	0.9821	mus
UNC4826688	0	0	0.9821	0.9821	mus
UNC4833045	0	0	0.9821	0.9821	mus
UNC4834300	0	0	0.9821	0.9821	mus
JAX00516410	0.0125	0.583	0.01786	0.5775	dom
JAX00516438	0.0125	0.583	0.01786	0.5775	dom
UNC4839321	0	0	0.9821	0.9821	mus
JAX00105087	0	0.5	0	0.5	dom
JAX00105090	0	0.5	0	0.5	dom
UNC4841193	0	0	0.9821	0.9821	mus
JAX00516526	0.0125	0.583	0.01786	0.5775	dom
UNC4846238	0	0	0.9821	0.9821	mus
JAX00516573	0.0125	0.583	0.01786	0.5775	dom
JAX00105143	0	0.5	0	0.5	dom
UNC4852645	0	0	0.9821	0.9821	mus
UNC4870056	0	0	0.9821	0.9821	mus
JAX00516851	0.0125	0.583	0.01786	0.5775	dom
UNC4883616	0	0	0.9821	0.9821	mus
UNC4889894	0	0	0.9821	0.9821	mus
UNC4892906	0	0	0.9821	0.9821	mus
JAX00105393	0	0.5	0	0.5	dom
JAX00105398	0	0.5	0	0.5	dom
UNC4897462	0	0	0.9821	0.9821	mus
JAX00219598	0.5	0	0	0.5	cas
UNC4898302	0	0	0.9821	0.9821	mus
UNC4899819	0	0	0.9821	0.9821	mus
JAX00517218	0.0125	0.583	0.01786	0.5775	dom
JAX00517289	0.0125	0.583	0.01786	0.5775	dom
UNC4907342	0	0	0.9821	0.9821	mus
JAX00517395	0.0125	0.583	0.01786	0.5775	dom
UNC4909888	0	0	0.9821	0.9821	mus
UNC4911559	0	0	0.9821	0.9821	mus
JAX00517462	0.0125	0.583	0.01786	0.5775	dom
UNC4915446	0	0	0.9821	0.9821	mus
UNC4922718	0	0	0.9821	0.9821	mus
JAX00517662	0.0125	0.583	0.01786	0.5775	dom
UNC4925162	0	0	0.9821	0.9821	mus
UNC4926601	0	0	0.9821	0.9821	mus
UNC4926879	0	0	0.9821	0.9821	mus
JAX00219660	0.5	0	0	0.5	cas
JAX00517728	0.0125	0.583	0.01786	0.5775	dom
UNC4929105	0	0	0.9821	0.9821	mus
UNC4929880	0	0	0.9821	0.9821	mus
UNC4930621	0	0	0.9821	0.9821	mus
UNC4931320	0	0	0.9821	0.9821	mus
JAX00105631	0	0.5	0	0.5	dom
UNC4932562	0	0	0.9821	0.9821	mus
JAX00105635	0	0.5	0	0.5	dom
UNC4933659	0	0	0.9821	0.9821	mus
UNC4944698	0	0	0.9821	0.9821	mus
JAX00518083	0.0125	0.583	0.01786	0.5775	dom
UNC4945938	0	0	0.9821	0.9821	mus
JAX00105717	0	0.5	0	0.5	dom
JAX00105729	0	0.5	0	0.5	dom
UNC4952889	0	0	0.9821	0.9821	mus
UNC4953491	0	0	0.9821	0.9821	mus
UNC4954293	0	0	0.9821	0.9821	mus
UNC4954477	0	0	0.9821	0.9821	mus
UNC4956023	0	0	0.9821	0.9821	mus
UNC4959666	0	0	0.9821	0.9821	mus
UNC4961954	0	0	0.9821	0.9821	mus
UNC4963789	0	0	0.9821	0.9821	mus
UNC4963873	0	0	0.9821	0.9821	mus
JAX00105857	0	0.5	0	0.5	dom
JAX00518601	0.0125	0.583	0.01786	0.5775	dom
UNC4976108	0	0	0.9821	0.9821	mus
UNC4992087	0	0	0.9821	0.9821	mus
UNC5000899	0	0	0.9821	0.9821	mus
JAX00519141	0.0125	0.583	0.01786	0.5775	dom
JAX00519293	0.0125	0.583	0.01786	0.5775	dom
UNC5022856	0	0	0.9821	0.9821	mus
JAX00219806	0.5	0	0	0.5	cas
UNC5033882	0	0	0.9821	0.9821	mus
UNC5038463	0	0	0.9821	0.9821	mus
UNC5040269	0	0	0.9821	0.9821	mus
UNC5041376	0	0	0.9821	0.9821	mus
JAX00519804	0.0125	0.583	0.01786	0.5775	dom
UNC5049556	0	0	0.9821	0.9821	mus
JAX00519832	0.0125	0.583	0.01786	0.5775	dom
UNC5051472	0	0	0.9821	0.9821	mus
UNC5051721	0	0	0.9821	0.9821	mus
UNC5052536	0	0	0.9821	0.9821	mus
JAX00519906	0.0125	0.583	0.01786	0.5775	dom
UNC5058666	0	0	0.9821	0.9821	mus
JAX00519986	0.0125	0.583	0.01786	0.5775	dom
JAX00520122	0.0125	0.583	0.01786	0.5775	dom
UNC5072936	0	0	0.9821	0.9821	mus
UNC5075799	0	0	0.9821	0.9821	mus
UNC5085144	0	0	0.9821	0.9821	mus
UNC5085480	0	0	0.9821	0.9821	mus
JAX00520366	0.0125	0.583	0.01786	0.5775	dom
UNC5088194	0	0	0.9821	0.9821	mus
UNC5093504	0	0	0.9821	0.9821	mus
UNC5093671	0	0	0.9821	0.9821	mus
JAX00520508	0.0125	0.583	0.01786	0.5775	dom
JAX00520532	0.0125	0.583	0.01786	0.5775	dom
JAX00520619	0.0125	0.583	0.01786	0.5775	dom
UNC5108578	0	0	0.9821	0.9821	mus
UNC5108938	0	0	0.9821	0.9821	mus
UNC5165298	0	0	0.9821	0.9821	mus
UNC5182377	0	0	0.9821	0.9821	mus
UNC5190876	0	0	0.9821	0.9821	mus
backuprs47468865	#N/A	#N/A	#N/A	#N/A	#N/A
UNC5208223	0	0	0.9821	0.9821	mus
UNC5212317	0	0	0.9821	0.9821	mus
UNC5213888	0	0	0.9821	0.9821	mus
UNC5225421	0	0	0.9821	0.9821	mus
UNC5228352	0	0	0.9821	0.9821	mus
UNC5231652	0	0	0.9821	0.9821	mus
JAX00522573	0.0125	0.583	0.01786	0.5775	dom
UNC5245173	0	0	0.9821	0.9821	mus
JAX00522608	0.0125	0.583	0.01786	0.5775	dom
JAX00522680	0.0125	0.583	0.01786	0.5775	dom
JAX00107359	0	0.5	0	0.5	dom
UNC5259749	0	0	0.9821	0.9821	mus
UNC5260121	0	0	0.9821	0.9821	mus
UNC5263141	0	0	0.9821	0.9821	mus
UNC5263621	0	0	0.9821	0.9821	mus
UNC5263908	0	0	0.9821	0.9821	mus
UNC5264502	0	0	0.9821	0.9821	mus
UNC5264696	0	0	0.9821	0.9821	mus
JAX00107406	0	0.5	0	0.5	dom
UNC5265738	0	0	0.9821	0.9821	mus
UNC5265952	0	0	0.9821	0.9821	mus
UNC5266456	0	0	0.9821	0.9821	mus
UNC5266664	0	0	0.9821	0.9821	mus
UNC5267305	0	0	0.9821	0.9821	mus
UNC5268414	0	0	0.9821	0.9821	mus
JAX00522970	0.0125	0.583	0.01786	0.5775	dom
JAX00522975	0.0125	0.583	0.01786	0.5775	dom
UNC5268848	0	0	0.9821	0.9821	mus
UNC5269191	0	0	0.9821	0.9821	mus
UNC5269781	0	0	0.9821	0.9821	mus
JAX00523012	0.0125	0.583	0.01786	0.5775	dom
UNC5270691	0	0	0.9821	0.9821	mus
UNC5272591	0	0	0.9821	0.9821	mus
JAX00107442	0	0.5	0	0.5	dom
JAX00523108	0.0125	0.583	0.01786	0.5775	dom
JAX00523125	0.0125	0.583	0.01786	0.5775	dom
UNC5276036	0	0	0.9821	0.9821	mus
JAX00523153	0.0125	0.583	0.01786	0.5775	dom
UNC5277799	0	0	0.9821	0.9821	mus
JAX00107471	0	0.5	0	0.5	dom
UNC5279465	0	0	0.9821	0.9821	mus
UNC5284004	0	0	0.9821	0.9821	mus
JAX00523263	0.0125	0.583	0.01786	0.5775	dom
UNC5289422	0	0	0.9821	0.9821	mus
UNC5292258	0	0	0.9821	0.9821	mus
JAX00523361	0.0125	0.583	0.01786	0.5775	dom
UNC5300036	0	0	0.9821	0.9821	mus
UNC5300878	0	0	0.9821	0.9821	mus
UNC5305093	0	0	0.9821	0.9821	mus
JAX00523653	0.0125	0.583	0.01786	0.5775	dom
JAX00523702	0.0125	0.583	0.01786	0.5775	dom
UNC5316369	0	0	0.9821	0.9821	mus
UNC5318563	0	0	0.9821	0.9821	mus
UNC5324350	0	0	0.9821	0.9821	mus
UNC5324687	0	0	0.9821	0.9821	mus
UNC5326126	0	0	0.9821	0.9821	mus
JAX00523963	0.0125	0.583	0.01786	0.5775	dom
UNC5331039	0	0	0.9821	0.9821	mus
UNC5332315	0	0	0.9821	0.9821	mus
UNC5335948	0	0	0.9821	0.9821	mus
UNC5339451	0	0	0.9821	0.9821	mus
UNC5341274	0	0	0.9821	0.9821	mus
UNC5347339	0	0	0.9821	0.9821	mus
UNC5349697	0	0	0.9821	0.9821	mus
UNC5351446	0	0	0.9821	0.9821	mus
UNC5351559	0	0	0.9821	0.9821	mus
UNC5354866	0	0	0.9821	0.9821	mus
JAX00524304	0.0125	0.583	0.01786	0.5775	dom
UNC5356224	0	0	0.9821	0.9821	mus
JAX00524417	0.0125	0.583	0.01786	0.5775	dom
JAX00220223	0.5	0	0	0.5	cas
UNC5367680	0	0	0.9821	0.9821	mus
UNC5378497	0	0	0.9821	0.9821	mus
UNC5381406	0	0	0.9821	0.9821	mus
UNC5384072	0	0	0.9821	0.9821	mus
JAX00524717	0.0125	0.583	0.01786	0.5775	dom
UNC5393311	0	0	0.9821	0.9821	mus
JAX00108217	0	0.5	0	0.5	dom
UNC5414867	0	0	0.9821	0.9821	mus
JAX00525362	0.0125	0.583	0.01786	0.5775	dom
UNC030606194	0	0.6144	0	0.6144	dom
UNC5426053	0	0	0.9821	0.9821	mus
JAX00525488	0.0125	0.583	0.01786	0.5775	dom
UNC5434475	0	0	0.9821	0.9821	mus
UNC5441577	0	0	0.9821	0.9821	mus
JAX00525709	0.0125	0.583	0.01786	0.5775	dom
JAX00525722	0.0125	0.583	0.01786	0.5775	dom
JAX00526126	0.0125	0.583	0.01786	0.5775	dom
JAX00526129	0.0125	0.583	0.01786	0.5775	dom
UNC5472229	0	0	0.9821	0.9821	mus
UNC5494484	0	0	0.9821	0.9821	mus
UNC5500568	0	0	0.9821	0.9821	mus
UNC5522257	0	0	0.9821	0.9821	mus
JAX00220514	0.5	0	0	0.5	cas
UNC5525340	0	0	0.9821	0.9821	mus
JAX00109030	0	0.5	0	0.5	dom
UNC5560335	0	0	0.9821	0.9821	mus
UNC5564469	0	0	0.9821	0.9821	mus
UNC5569296	0	0	0.9821	0.9821	mus
JAX00109271	0	0.5	0	0.5	dom
JAX00527291	0.0125	0.583	0.01786	0.5775	dom
UNC5581632	0	0	0.9821	0.9821	mus
UNC5598889	0	0	0.9821	0.9821	mus
UNC5603578	0	0	0.9821	0.9821	mus
JAX00527572	0.0125	0.583	0.01786	0.5775	dom
JAX00527587	0.0125	0.583	0.01786	0.5775	dom
UNC5614480	0	0	0.9821	0.9821	mus
UNC5619587	0	0	0.9821	0.9821	mus
UNC5621938	0	0	0.9821	0.9821	mus
UNC5629462	0	0	0.9821	0.9821	mus
UNC5634552	0	0	0.9821	0.9821	mus
UNC5641865	0	0	0.9821	0.9821	mus
UNC5654394	0	0	0.9821	0.9821	mus
JAX00109666	0	0.5	0	0.5	dom
UNC5657639	0	0	0.9821	0.9821	mus
UNC5659068	0	0	0.9821	0.9821	mus
UNC5662736	0	0	0.9821	0.9821	mus
UNC5663319	0	0	0.9821	0.9821	mus
UNC5664389	0	0	0.9821	0.9821	mus
UNC5667757	0	0	0.9821	0.9821	mus
JAX00109750	0	0.5	0	0.5	dom
UNC5675372	0	0	0.9821	0.9821	mus
UNC5676486	0	0	0.9821	0.9821	mus
UNC5676978	0	0	0.9821	0.9821	mus
UNC5677538	0	0	0.9821	0.9821	mus
UNC5678886	0	0	0.9821	0.9821	mus
UNC5679155	0	0	0.9821	0.9821	mus
UNC5680234	0	0	0.9821	0.9821	mus
JAX00528824	0.0125	0.583	0.01786	0.5775	dom
UNC5688280	0	0	0.9821	0.9821	mus
JAX00528895	0.0125	0.583	0.01786	0.5775	dom
UNC5701948	0	0	0.9821	0.9821	mus
JAX00529335	0.0125	0.583	0.01786	0.5775	dom
JAX00110041	0	0.5	0	0.5	dom
UNC5722551	0	0	0.9821	0.9821	mus
UNC5722575	0	0	0.9821	0.9821	mus
UNC5726373	0	0	0.9821	0.9821	mus
UNC5730900	0	0	0.9821	0.9821	mus
UNC5732137	0	0	0.9821	0.9821	mus
UNC5735085	0	0	0.9821	0.9821	mus
UNC5736681	0	0	0.9821	0.9821	mus
JAX00110207	0	0.5	0	0.5	dom
JAX00110218	0.5	0	0	0.5	cas
JAX00110240	0.5	0	0	0.5	cas
JAX00110289	0.5	0	0	0.5	cas
UNC5758755	0	0	0.9821	0.9821	mus
UNC5763699	0	0	0.9821	0.9821	mus
JAX00530454	0.0125	0.583	0.01786	0.5775	dom
JAX00530455	0.0125	0.583	0.01786	0.5775	dom
JAX00110594	0.5	0	0	0.5	cas
JAX00530593	0.0125	0.583	0.01786	0.5775	dom
UNC5785639	0	0	0.9821	0.9821	mus
UNC5790809	0	0	0.9821	0.9821	mus
UNC5790925	0	0	0.9821	0.9821	mus
UNC5791691	0	0	0.9821	0.9821	mus
UNC5791802	0	0	0.9821	0.9821	mus
JAX00530804	0.0125	0.583	0.01786	0.5775	dom
JAX00110723	0.5	0	0	0.5	cas
UNC5797637	0	0	0.9821	0.9821	mus
UNC5804501	0	0	0.9821	0.9821	mus
JAX00530967	0.0125	0.583	0.01786	0.5775	dom
UNC5810439	0	0	0.9821	0.9821	mus
JAX00110956	0.5	0	0	0.5	cas
UNC5838060	0	0	0.9821	0.9821	mus
JAX00110978	0.5	0	0	0.5	cas
UNC5841910	0	0	0.9821	0.9821	mus
JAX00531849	0.0125	0.583	0.01786	0.5775	dom
JAX00111037	0.5	0	0	0.5	cas
UNC5853636	0	0	0.9821	0.9821	mus
UNC5853870	0	0	0.9821	0.9821	mus
UNC5856723	0	0	0.9821	0.9821	mus
UNC5861614	0	0	0.9821	0.9821	mus
JAX00532170	0.0125	0.583	0.01786	0.5775	dom
UNC5865708	0	0	0.9821	0.9821	mus
UNC5883020	0	0	0.9821	0.9821	mus
backupUNC030163295	#N/A	#N/A	#N/A	#N/A	#N/A
JAX00532701	0.0125	0.583	0.01786	0.5775	dom
UNC5892153	0	0	0.9821	0.9821	mus
UNC5892273	0	0	0.9821	0.9821	mus
UNC5892944	0	0	0.9821	0.9821	mus
JAX00532828	0.0125	0.583	0.01786	0.5775	dom
UNC5900967	0	0	0.9821	0.9821	mus
JAX00532943	0.0125	0.583	0.01786	0.5775	dom
JAX00532947	0.0125	0.583	0.01786	0.5775	dom
JAX00532967	0.0125	0.583	0.01786	0.5775	dom
JAX00111482	0.5	0	0	0.5	cas
UNC5917457	0	0	0.9821	0.9821	mus
UNC5918145	0	0	0.9821	0.9821	mus
UNC5919347	0	0	0.9821	0.9821	mus
UNC5919650	0	0	0.9821	0.9821	mus
UNC5920274	0	0	0.9821	0.9821	mus
UNC5921406	0	0	0.9821	0.9821	mus
JAX00111512	0.5	0	0	0.5	cas
UNC5921738	0	0	0.9821	0.9821	mus
UNC5922148	0	0	0.9821	0.9821	mus
UNC5924730	0	0	0.9821	0.9821	mus
UNC5925717	0	0	0.9821	0.9821	mus
UNC5925990	0	0	0.9821	0.9821	mus
JAX00533517	0.0125	0.583	0.01786	0.5775	dom
UNC5929623	0	0	0.9821	0.9821	mus
UNC5931191	0	0	0.9821	0.9821	mus
UNC5932343	0	0	0.9821	0.9821	mus
UNC5932712	0	0	0.9821	0.9821	mus
UNC5936238	0	0	0.9821	0.9821	mus
JAX00111622	0.5	0	0	0.5	cas
UNC5942380	0	0	0.9821	0.9821	mus
UNC5945593	0	0	0.9821	0.9821	mus
UNC5946012	0	0	0.9821	0.9821	mus
JAX00533819	0.0125	0.583	0.01786	0.5775	dom
JAX00533837	0.0125	0.583	0.01786	0.5775	dom
UNC5956293	0	0	0.9821	0.9821	mus
JAX00534036	0.0125	0.583	0.01786	0.5775	dom
UNC5978241	0	0	0.9821	0.9821	mus
UNC5981062	0	0	0.9821	0.9821	mus
UNC6023483	0	0	0.9821	0.9821	mus
UNC6025557	0	0	0.9821	0.9821	mus
UNC6026702	0	0	0.9821	0.9821	mus
UNC6029244	0	0	0.9821	0.9821	mus
UNC6035021	0	0	0.9821	0.9821	mus
UNC6037608	0	0	0.9821	0.9821	mus
UNC6040827	0	0	0.9821	0.9821	mus
JAX00535109	0.0125	0.583	0.01786	0.5775	dom
UNC6046934	0	0	0.9821	0.9821	mus
UNC6047507	0	0	0.9821	0.9821	mus
UNC6049569	0	0	0.9821	0.9821	mus
JAX00535166	0.0125	0.583	0.01786	0.5775	dom
UNC6054668	0	0	0.9821	0.9821	mus
UNC6056348	0	0	0.9821	0.9821	mus
JAX00112266	0.5	0	0	0.5	cas
UNC6062660	0	0	0.9821	0.9821	mus
UNC6063347	0	0	0.9821	0.9821	mus
JAX00112383	0.5	0	0	0.5	cas
UNC6077242	0	0	0.9821	0.9821	mus
JAX00535494	0.0125	0.583	0.01786	0.5775	dom
JAX00112393	0.5	0	0	0.5	cas
UNC6079005	0	0	0.9821	0.9821	mus
UNC6083553	0	0	0.9821	0.9821	mus
UNC6087934	0	0	0.9821	0.9821	mus
UNC6091480	0	0	0.9821	0.9821	mus
UNC6091740	0	0	0.9821	0.9821	mus
UNC6092330	0	0	0.9821	0.9821	mus
UNC6093653	0	0	0.9821	0.9821	mus
UNC6100684	0	0	0.9821	0.9821	mus
UNC6103642	0	0	0.9821	0.9821	mus
UNC6104037	0	0	0.9821	0.9821	mus
UNC6105996	0	0	0.9821	0.9821	mus
UNC6107447	0	0	0.9821	0.9821	mus
JAX00535962	0.0125	0.583	0.01786	0.5775	dom
JAX00536241	0.0125	0.583	0.01786	0.5775	dom
JAX00536376	0.0125	0.583	0.01786	0.5775	dom
JAX00536457	0.0125	0.583	0.01786	0.5775	dom
UNC6140638	0	0	0.9821	0.9821	mus
JAX00112726	0.5	0	0	0.5	cas
UNC6145754	0	0	0.9821	0.9821	mus
UNC6146574	0	0	0.9821	0.9821	mus
UNC6147234	0	0	0.9821	0.9821	mus
UNC6149422	0	0	0.9821	0.9821	mus
JAX00536591	0.0125	0.583	0.01786	0.5775	dom
UNC6150909	0	0	0.9821	0.9821	mus
UNC6154157	0	0	0.9821	0.9821	mus
UNC6154882	0	0	0.9821	0.9821	mus
UNC6158256	0	0	0.9821	0.9821	mus
UNC6159616	0	0	0.9821	0.9821	mus
UNC6160773	0	0	0.9821	0.9821	mus
UNC6162270	0	0	0.9821	0.9821	mus
UNC6164567	0	0	0.9821	0.9821	mus
UNC6168121	0	0	0.9821	0.9821	mus
UNC6169828	0	0	0.9821	0.9821	mus
UNC6171783	0	0	0.9821	0.9821	mus
UNC6173528	0	0	0.9821	0.9821	mus
UNC6176783	0	0	0.9821	0.9821	mus
JAX00112911	0.5	0	0	0.5	cas
UNC6186162	0	0	0.9821	0.9821	mus
UNC6186394	0	0	0.9821	0.9821	mus
JAX00536975	0.0125	0.583	0.01786	0.5775	dom
UNC6193441	0	0	0.9821	0.9821	mus
UNC6193799	0	0	0.9821	0.9821	mus
JAX00537069	0.0125	0.583	0.01786	0.5775	dom
UNC6198711	0	0	0.9821	0.9821	mus
UNC6205368	0	0	0.9821	0.9821	mus
UNC6205980	0	0	0.9821	0.9821	mus
JAX00537183	0.0125	0.583	0.01786	0.5775	dom
UNC6209486	0	0	0.9821	0.9821	mus
UNC6213256	0	0	0.9821	0.9821	mus
UNC6218687	0	0	0.9821	0.9821	mus
UNC6219220	0	0	0.9821	0.9821	mus
JAX00537340	0.0125	0.583	0.01786	0.5775	dom
UNC6219980	0	0	0.9821	0.9821	mus
UNC6220366	0	0	0.9821	0.9821	mus
JAX00537359	0.0125	0.583	0.01786	0.5775	dom
UNC6220842	0	0	0.9821	0.9821	mus
UNC6222319	0	0	0.9821	0.9821	mus
JAX00537396	0.0125	0.583	0.01786	0.5775	dom
UNC6223021	0	0	0.9821	0.9821	mus
UNC6223273	0	0	0.9821	0.9821	mus
JAX00537438	0.0125	0.583	0.01786	0.5775	dom
UNC6227106	0	0	0.9821	0.9821	mus
UNC6228060	0	0	0.9821	0.9821	mus
UNC6228158	0	0	0.9821	0.9821	mus
UNC6230877	0	0	0.9821	0.9821	mus
UNC6232010	0	0	0.9821	0.9821	mus
JAX00537520	0.0125	0.583	0.01786	0.5775	dom
UNC6234814	0	0	0.9821	0.9821	mus
UNC6235091	0	0	0.9821	0.9821	mus
UNC6235960	0	0	0.9821	0.9821	mus
UNC6238374	0	0	0.9821	0.9821	mus
JAX00537598	0.0125	0.583	0.01786	0.5775	dom
JAX00537689	0.0125	0.583	0.01786	0.5775	dom
UNC6250875	0	0	0.9821	0.9821	mus
UNC6251782	0	0	0.9821	0.9821	mus
UNC6252846	0	0	0.9821	0.9821	mus
UNC6255470	0	0	0.9821	0.9821	mus
UNC6255857	0	0	0.9821	0.9821	mus
UNC6261300	0	0	0.9821	0.9821	mus
UNC6264274	0	0	0.9821	0.9821	mus
JAX00538060	0.0125	0.583	0.01786	0.5775	dom
UNC6269850	0	0	0.9821	0.9821	mus
JAX00538081	0.0125	0.583	0.01786	0.5775	dom
JAX00538090	0.0125	0.583	0.01786	0.5775	dom
JAX00538207	0.0125	0.583	0.01786	0.5775	dom
JAX00538220	0.0125	0.583	0.01786	0.5775	dom
UNC6282701	0	0	0.9821	0.9821	mus
JAX00538238	0.0125	0.583	0.01786	0.5775	dom
UNC6285188	0	0	0.9821	0.9821	mus
JAX00538245	0.0125	0.583	0.01786	0.5775	dom
JAX00538268	0.0125	0.583	0.01786	0.5775	dom
UNC6288758	0	0	0.9821	0.9821	mus
JAX00538335	0.0125	0.583	0.01786	0.5775	dom
UNC6300488	0	0	0.9821	0.9821	mus
UNC030637510	0	0.6144	0	0.6144	dom
UNC6310630	0	0	0.9821	0.9821	mus
JAX00538703	0.0125	0.583	0.01786	0.5775	dom
UNC6319785	0	0	0.9821	0.9821	mus
UNC6320026	0	0	0.9821	0.9821	mus
JAX00538817	0.0125	0.583	0.01786	0.5775	dom
UNC6324718	0	0	0.9821	0.9821	mus
UNC6325270	0	0	0.9821	0.9821	mus
UNC6326383	0	0	0.9821	0.9821	mus
JAX00113646	0.5	0	0	0.5	cas
UNC6327846	0	0	0.9821	0.9821	mus
JAX00113680	0.5	0	0	0.5	cas
UNC6338914	0	0	0.9821	0.9821	mus
JAX00539012	0.0125	0.583	0.01786	0.5775	dom
UNC6341903	0	0	0.9821	0.9821	mus
UNC6342332	0	0	0.9821	0.9821	mus
UNC6345641	0	0	0.9821	0.9821	mus
UNC6348587	0	0	0.9821	0.9821	mus
UNC6351262	0	0	0.9821	0.9821	mus
UNC6353448	0	0	0.9821	0.9821	mus
UNC6353809	0	0	0.9821	0.9821	mus
UNC6363014	0	0	0.9821	0.9821	mus
UNC6367063	0	0	0.9821	0.9821	mus
JAX00539380	0.0125	0.583	0.01786	0.5775	dom
UNC6371004	0	0	0.9821	0.9821	mus
UNC6375952	0	0	0.9821	0.9821	mus
UNC6383047	0	0	0.9821	0.9821	mus
UNC6392817	0	0	0.9821	0.9821	mus
JAX00539744	0.0125	0.583	0.01786	0.5775	dom
UNC6401426	0	0	0.9821	0.9821	mus
UNC6403990	0	0	0.9821	0.9821	mus
UNC6411461	0	0	0.9821	0.9821	mus
UNC6415179	0	0	0.9821	0.9821	mus
UNC6416012	0	0	0.9821	0.9821	mus
UNC6416698	0	0	0.9821	0.9821	mus
UNC6423677	0	0	0.9821	0.9821	mus
UNC6424418	0	0	0.9821	0.9821	mus
UNC6427153	0	0	0.9821	0.9821	mus
UNC6428326	0	0	0.9821	0.9821	mus
UNC6432527	0	0	0.9821	0.9821	mus
UNC6433476	0	0	0.9821	0.9821	mus
UNC6433670	0	0	0.9821	0.9821	mus
UNC6433728	0	0	0.9821	0.9821	mus
UNC6433756	0	0	0.9821	0.9821	mus
UNC6433850	0	0	0.9821	0.9821	mus
UNC6433997	0	0	0.9821	0.9821	mus
UNC6434334	0	0	1	1	mus
UNC6436072	0	0	1	1	mus
JAX00540610	0.0125	0.583	0.01786	0.5775	dom
JAX00540667	0.0125	0.583	0.01786	0.5775	dom
UNC6441066	0	0	1	1	mus
JAX00114211	0.5	0	0	0.5	cas
UNC6442901	0	0	1	1	mus
JAX00540739	0.0125	0.583	0.01786	0.5775	dom
UNC6444040	0	0	1	1	mus
UNC6444169	0	0	1	1	mus
JAX00114226	0.5	0	0	0.5	cas
JAX00540793	0.0125	0.583	0.01786	0.5775	dom
JAX00540806	0.0125	0.583	0.01786	0.5775	dom
UNC6447071	0	0	1	1	mus
UNC6449554	0	0	1	1	mus
UNC6450028	0	0	1	1	mus
UNC6454815	0	0	1	1	mus
JAX00541014	0.0125	0.583	0.01786	0.5775	dom
UNC6463596	0	0	1	1	mus
UNC6464954	0	0	1	1	mus
UNC6469039	0	0	1	1	mus
UNC6472352	0	0	1	1	mus
UNC6473029	0	0	1	1	mus
UNC6474704	0	0	1	1	mus
JAX00541203	0.0125	0.583	0.01786	0.5775	dom
JAX00541426	0.0125	0.583	0.01786	0.5775	dom
UNC6491714	0	0	1	1	mus
JAX00541601	0.0125	0.583	0.01786	0.5775	dom
UNC6503230	0	0	1	1	mus
UNC6506500	0	0	1	1	mus
UNC6507570	0	0	1	1	mus
UNC6508678	0	0	1	1	mus
JAX00541742	0.0125	0.583	0.01786	0.5775	dom
UNC6509477	0	0	1	1	mus
UNC6510871	0	0	1	1	mus
UNC6511415	0	0	1	1	mus
UNC6512687	0	0	1	1	mus
JAX00114661	0.5	0	0	0.5	cas
UNC6532571	0	0	1	1	mus
UNC6534453	0	0	1	1	mus
UNC6535189	0	0	1	1	mus
UNC6535447	0	0	1	1	mus
JAX00222116	0.5	0	0	0.5	cas
UNC6538690	0	0	1	1	mus
UNC6540591	0	0	1	1	mus
UNC6552215	0	0	1	1	mus
UNC6554641	0	0	1	1	mus
UNC6555790	0	0	1	1	mus
UNC6557727	0	0	1	1	mus
UNC6559563	0	0	1	1	mus
UNC6560662	0	0	1	1	mus
JAX00542482	0.0125	0.583	0.01786	0.5775	dom
JAX00542491	0.0125	0.583	0.01786	0.5775	dom
JAX00542563	0.0125	0.583	0.01786	0.5775	dom
UNC6572765	0	0	1	1	mus
UNC6577265	0	0	1	1	mus
UNC6590380	0	0	1	1	mus
UNC6597494	0	0	1	1	mus
UNC6598485	0	0	1	1	mus
JAX00542936	0.0125	0.583	0.01786	0.5775	dom
JAX00542950	0.0125	0.583	0.01786	0.5775	dom
JAX00115076	0.5	0	0	0.5	cas
UNC6605242	0	0	1	1	mus
UNC6606748	0	0	1	1	mus
JAX00115123	0.5	0	0	0.5	cas
UNC6611437	0	0	1	1	mus
JAX00543238	0.0125	0.583	0.01786	0.5775	dom
UNC6616145	0	0	1	1	mus
UNC6616678	0	0	1	1	mus
UNC6622458	0	0	1	1	mus
UNC6626709	0	0	1	1	mus
UNC6636974	0	0	1	1	mus
JAX00543642	0.0125	0.583	0.01786	0.5775	dom
JAX00115460	0.5	0	0	0.5	cas
UNC6658366	0	0	1	1	mus
UNC6659478	0	0	1	1	mus
JAX00544176	0.0125	0.583	0.01786	0.5775	dom
JAX00115682	0.5	0	0	0.5	cas
JAX00544345	0.0125	0.583	0.01786	0.5775	dom
JAX00115784	0.5	0	0	0.5	cas
CEAJAX00544508	0	0.5	0	0.5	dom
JAX00115810	0.5	0	0	0.5	cas
UNC6701163	0	0	1	1	mus
UNC6701385	0	0	1	1	mus
UNC6701909	0	0	1	1	mus
UNC6702670	0	0	1	1	mus
UNC6709591	0	0	1	1	mus
UNC6710541	0	0	1	1	mus
JAX00115862	0.5	0	0	0.5	cas
UNC6715300	0	0	1	1	mus
UNC6715489	0	0	1	1	mus
UNC6716853	0	0	1	1	mus
UNC6719476	0	0	1	1	mus
JAX00115905	0.5	0	0	0.5	cas
JAX00544927	0.0125	0.583	0.01786	0.5775	dom
JAX00544965	0.0125	0.583	0.01786	0.5775	dom
UNC6723562	0	0	1	1	mus
UNC6729878	0	0	1	1	mus
JAX00545142	0.0125	0.583	0.01786	0.5775	dom
UNC6733314	0	0	1	1	mus
JAX00545172	0.0125	0.583	0.01786	0.5775	dom
UNC6734634	0	0	1	1	mus
UNC6735704	0	0	1	1	mus
JAX00222507	0.5	0	0	0.5	cas
UNC6738912	0	0	1	1	mus
UNC6743588	0	0	1	1	mus
UNC6744082	0	0	1	1	mus
UNC6744582	0	0	1	1	mus
UNC6746071	0	0	1	1	mus
UNC6749967	0	0	1	1	mus
JAX00545374	0.0125	0.583	0.01786	0.5775	dom
UNC6751021	0	0	1	1	mus
JAX00545395	0.0125	0.583	0.01786	0.5775	dom
[truncated: 7,503 more rows]
